# Supplementary material for: The Association of Brachial-Ankle Pulse Wave Velocity with Coronary Artery Disease Evaluated by Coronary Computed Tomography Angiography
Source: PLoS One. 2015 Apr 13;10(4):e0123164. doi: 10.1371/journal.pone.0123164 (PMC4395291; doi:10.1371/journal.pone.0123164)
Supplement: S1 Dataset — It includes clinical and computed tomographic data of all patients with file format of Microsoft Excel. (XLSX) [file pone.0123164.s001.xlsx]

## Sheet: Sheet1
						Pretest probability			Risk factors						Laboratory findings				@@@	baPWV							@@@		CCTA_Calcium score					Stenosis severity
No	Age	Sex	Height	Weight	BMI	Chest_pain_nature	Probability	Probability_2	HTN	DM	Dyslipidemia	Smoking	Current_smoking	Stroke	T_chol	LDL	HDL	TG		PWV_date	SBP	DBP	HR	Rt_baPWV	Lt_baPWV	PWV_higher		CCTA_date	CS	CS_log	Radiation	HR_CCTA	@@@@	LM_s	pLAD_s	mLAD_s	dLAD_s	Ramus_s	pRCA_s	mRCA_s	dRCA_s	pLCX_s	dLCX_s	D1_s	D2_s	D3_s	OM1_s	OM2_s	PDA_s
1	56	man	169	67	23.46	none	20	Intermediate(10-89%)	yes	yes	yes	current	yes	no	148	68	53	135		2011-12-20	131	79	63	1368	1394	1394		2011-12-19	164.6	2.22	430	78		70-99	50-70	<50	0	0	0	0	0	0	0	0	0	0	0	0	0
2	58	man	170	68	23.53	none	20	Intermediate(10-89%)	no	no	no	current	yes	no	144	75	34	174		2012-10-17	126	85	80	1531	1402	1531		2012-10-16	234.6	2.37	426	61		<50	50-70	50-70	0	0	<50	0	0	0	0	0	0	0	0	0	0
3	59	man	153	51	21.79	none	20	Intermediate(10-89%)	no	no	no			no	217	146	60	57		2012-08-01	94	60	54	1164	1219	1219		2012-07-31	1	0	418	49		0	0	0	0	0	0	0	0	0	0	0	0	0	0	0	0
4	58	man	166	64	23.23	none	20	Intermediate(10-89%)	no	no	no	current	yes	no	185	111	35	196		2011-01-18	109	61	57	1159	1169	1169		2011-01-17	1	0	1011	60		0	<50	0	0	0	0	0	0	0	0	0	0	0	0	0	0
5	75	man	160	52	20.31	atypical	94	High(>=90%)	no	no	no	none	no	no	117	70	31	57		2011-09-07	132	73	55	1406	1133	1406		2011-09-09	1	0	429	51		0	50-70	100	0	0	<50	0	0	50-70	0	0	0	0	0	0	<50
6	52	man	160	72	28.13	atypical	93	High(>=90%)	no	no	yes	none	no	no	227	159	41	226		2011-09-22	122	78	74	1562	1489	1562		2011-09-27	1	0	418	71		0	0	0	0	0	0	0	0	0	0	0	0	0	0	0	0
7	59	man	163	56	21.08	atypical	93	High(>=90%)	yes	yes	no	current	yes	no	193	137	36	117		2012-09-25	111	55	87	1270	3175	3175		2012-09-21	1	0		89		<50	70-99	70-99	70-99	0	<50	70-99	70-99	<50	<50	0	0	0	0	0	0
8	61	woman	157	88	35.7	none	14	Intermediate(10-89%)	yes	no	no	none	no	no	128	62	56	51		2012-01-11	133	75	57	1947	1867	1947		2012-01-10	43.1	1.63	423	51		0	<50	0	0	0	50-70	0	0	<50	0	0	0	0	0	0	0
9	70	man	169	60	21.01	atypical	94	High(>=90%)	yes	yes	yes	current	yes	yes	157	108	27	225		2012-03-06	131	80	63	2142	2113	2142		2012-02-21	1	0	722	63		<50	50-70	50-70	50-70	0	70-99	70-99	70-99	50-70	70-99	50-70	0	0	50-70	0	0
10	68	woman	159	53	20.96	none	14	Intermediate(10-89%)	yes	yes	yes	none	no	no	247	166	58	113		2010-09-20	142	82	55	1868	1924	1924		2010-09-20	64.9	1.81	996	72		0	0	0	0	0	<50	0	0	0	0	0	0	0	50-70	0	0
11	65	woman	158	67	26.84	atypical	86	Intermediate(10-89%)	no	no	no	none	no	no		109	42	118		2010-03-11	134	77	66	1396	1518	1518		2010-03-04	1	0	1129	62		0	0	0	0	0	0	0	0	0	0	0	0	0	0	0	0
12	74	woman	150	55	24.44	none	14	Intermediate(10-89%)	yes	no	yes	none	no	no	115	128	41	169		2010-03-02	112	63	66	1343	1374	1374		2010-02-22	205.1	2.31	950	65		0	50-70	100	50-70	0	0	0	0	0	0	0	0	0	0	0	0
13	71	woman	156	57	23.42	none	14	Intermediate(10-89%)	yes	no	no	none	no	no	227	148	59	105		2010-07-12	117	74	54	1712	1804	1804		2010-06-15	206.9	2.32	1024	59		0	100	0	0	0	0	50-70	0	<50	0	0	0	0	0	0	0
14	82	man	156	50	20.55	none	27	Intermediate(10-89%)	yes	no	no	none	no	no	143	97	31	119		2011-01-20	113	57	69	1658	2085	2085		2011-01-13	309.4	2.49	1017	70		0	0	0	0	0	0	0	0	100	0	0	0	0	0	100	0
15	56	man	159	58	22.94	none	20	Intermediate(10-89%)	no	no	no	none	no	no	230	144	73	65		2010-11-24	110	65	71	1223	1211	1223		2010-11-23	1	0	1111	62		0	0	0	0	0	0	0	0	0	0	0	0	0	0	0	0
16	65	woman	160	71	27.73	none	14	Intermediate(10-89%)	yes	no	yes	none	no	no	221	139	60	111		2010-03-24	122	73	68	1416	1456	1456		2010-03-23	1	0	981	60		0	0	0	0	0	0	0	0	0	0	0	0	0	0	0	0
17	83	woman	143	55	26.9	atypical	86	Intermediate(10-89%)	yes	no	yes	current	yes	no	191	123	42	168		2012-08-22	166	82	55	2097	1113	2097		2012-07-30	1	0	514	51		50-70	70-99	70-99	0	0	100	0	0	70-99	100	0	0	0	0	0	0
18	64	woman	154	50	21.08	atypical	86	Intermediate(10-89%)	yes	yes	yes	none	no	no	133	58	42	199		2010-04-26	170	93	63	2092	2152	2152		2010-04-05	610.8	2.79	1062	57		50-70	100	100	0	0	0	50-70	0	50-70	50-70	0	0	0	0	0	0
19	68	woman	158	66	26.44	none	14	Intermediate(10-89%)	yes	yes	yes	none	no	no	171	83	43	223		2011-10-11	131	80	67	1818	1844	1844		2011-10-10	1515	3.18	402	71		<50	50-70	70-99	70-99	50-70	50-70	50-70	0	50-70	0	70-99	0	0	0	0	50-70
20	67	woman	143	69	33.74	atypical	86	Intermediate(10-89%)	yes	yes	no	none	no	no	118	58	22	196		2010-02-10	157	85	74	2004	2054	2054		2010-02-03	1	0	1013	82		0	100	70-99	70-99	0	70-99	0	0	0	0	0	0	0	0	0	0
21	71	man	158	64	25.64	atypical	94	High(>=90%)	yes	no	no	ex	no	no	211	115	39	406		2011-06-13	148	92	58	1671	1616	1671		2011-06-07	2795.5	3.45	584	67		70-99	100	100	100	0	100	100	100	70-99	70-99	100	100	0	0	0	0
22	76	woman	147	59	27.3	atypical	86	Intermediate(10-89%)	yes	yes	yes	none	no	no	116	51	41	143		2011-01-27	140	77	63	1951	1963	1963		2011-01-21	120.9	2.08	1007	54		50-70	<50	100	0	0	70-99	0	0	100	0	0	0	0	0	0	0
23	54	man	177	70	22.34	none	20	Intermediate(10-89%)	no	no	no			no	216	137	67	62		2010-01-07	113	72	65	1241	1270	1270		2010-01-06	1	0	2738	66		0	<50	<50	0	0	<50	0	<50	0	0	<50	0	0	0	0	0
24	50	man	167	67	24.02	atypical	93	High(>=90%)	no	no	no	current	yes	no	148					2012-08-31	128	85	77	1282	1275	1282		2012-08-20	1	0	558	65		0	0	0	0	0	0	0	0	0	0	0	0	0	0	0	0
25	61	man	161	68	26.23	none	27	Intermediate(10-89%)	yes	no	yes			no	176	97	65	68		2011-07-01	147	92	82	1504	1584	1584		2011-06-30	123.9	2.09	660	74		0	<50	0	0	<50	0	0	0	50-70	0	70-99	0	0	50-70	0	0
26	60	man	171	81	27.7	none	27	Intermediate(10-89%)	yes	no	yes	ex	no	no	220	144	53	113		2011-04-06	141	86	62	1696	1815	1815		2011-04-05	1	0	1324	48		0	0	0	0	0	0	0	0	0	0	0	0	0	0	0	0
27	51	man	180	80	24.69	none	20	Intermediate(10-89%)	no	no	yes	current	yes	no	150	87	49	71		2010-08-09	122	71	64	1109	1097	1109		2010-08-09	49.6	1.7	0	62		0	<50	50-70	0	0	0	0	0	0	0	0	0	0	0	0	0
28	75	man	169	76	26.61	none	27	Intermediate(10-89%)	yes	no	no	none	no	no	187	135	34	90		2010-09-20	153	81	46	1934	2029	2029		2010-09-20	33.2	1.52	1032	48		0	<50	0	0	0	0	0	0	0	0	50-70	0	0	0	0	0
29	79	woman	155	48	19.98	none	14	Intermediate(10-89%)	yes	yes	no	none	no	no	137	75	37	155		2010-10-07	148	74	68	1550	2330	2330		2010-09-24	914.1	2.96	1009	70		0	70-99	70-99	0	0	<50	0	0	50-70	0	70-99	0	0	0	0	0
30	85	woman	148	52	23.74	none	14	Intermediate(10-89%)	yes	no	no	none	no	no	213	107	82	107		2010-12-03	147	66	66	1701	2066	2066		2010-12-03	37.4	1.57	1009	65		0	0	70-99	0	0	0	0	0	0	0	0	0	0	0	0	0
31	51	man	174	83	27.41	none	20	Intermediate(10-89%)	yes	no	no	current	yes	no	222	113	43	330		2011-08-17	141	88	55	1579	1561	1579		2011-08-16	5.5	0.74	484	51		0	0	0	0	0	<50	0	0	0	0	0	0	0	0	0	0
32	67	woman	163			none	14	Intermediate(10-89%)	no	no	yes	none	no	no	186	134	52	145		2009-01-08	132	75	57	1630	1635	1635		2009-01-28	1	0	1418	60		0	<50	0	0	0	0	0	0	0	0	0	0	0	0	0	0
33	66	woman	155	50	20.81	none	14	Intermediate(10-89%)	yes	no	no	none	no	no	198	134	51	93		2010-10-28	142	85	71	1522	1559	1559		2010-10-28	1	0	1171	75		0	0	0	0	0	0	0	0	0	0	0	0	0	0	0	0
34	58	man	171	70	23.94	none	20	Intermediate(10-89%)	yes	no	yes	ex	no	no	212	142	56	70		2010-11-22	124	80	61	1419	1444	1444		2010-11-22	1	0	998	66		0	0	0	0	0	0	0	0	0	0	0	0	0	0	0	0
35	69	man	164	63	23.42	atypical	94	High(>=90%)	yes	yes	yes	none	no	no	128	83	32	49		2011-05-31	141	77	88	2639	2529	2639		2011-05-02	121.6	2.08	1233	55		<50	100	0	0	70-99	<50	0	0	70-99	0	70-99	0	0	0	0	0
36	60	woman	160	59	23.05	none	14	Intermediate(10-89%)	yes	no	no	none	no	no	174	113	42	94		2010-06-15	117	74	61	1341	1322	1341		2010-06-14	1	0	1160	54		0	0	0	0	0	<50	0	0	0	0	0	0	0	0	0	0
37	55	woman	157	53	21.5	none	7	Low(<10%)	no	no	no	none	no	no	252	175	60	86		2012-07-26	109	73	59	1255	1282	1282		2012-07-25	1	0	428	61		0	0	0	0	0	0	0	0	0	0	0	0	0	0	0	0
38	68	man	170	79	27.34	none	27	Intermediate(10-89%)	yes	yes	no	ex	no	yes	187	130	40	87		2010-05-12	134	79	58	937	1250	1250		2010-05-12	1245.1	3.1	67	68		0	100	0	0	0	50-70	0	70-99	<50	0	0	0	0	0	0	0
39	87	man	155	60	24.97	atypical	94	High(>=90%)	yes	no	no	none	no	no	169	83	26	142		2010-08-26	124	67	57	1709	1847	1847		2010-08-13	3.6	0.56	405	65		0	<50	0	0	0	0	0	0	<50	0	0	0	0	0	0	0
40	53	woman	156	68	27.94	none	7	Low(<10%)	no	yes	no	ex	no	no	143	75	45	157		2009-06-02	132	73	72	1515	1526	1526		2009-05-27	1	0	1255	81		0	0	0	0	0	0	0	0	0	0	0	0	0	0	0	100
41	72	woman	151	50	21.93	none	14	Intermediate(10-89%)	yes	no	yes	none	no	no	166	97	42	137		2009-11-09	144	85	55	1950	1995	1995		2009-10-30	678.5	2.83	963	62		0	0	100	70-99	0	100	0	0	0	0	<50	0	0	70-99	0	0
42	54	woman	155	65	27.06	none	7	Low(<10%)	yes	yes	no	none	no	no	166	88	53	159		2011-08-09		0	72	2354	2305	2354		2011-07-26	1	0	561	64		0	<50	0	0	0	0	0	0	0	<50	0	0	0	0	0	0
43	73	woman	151	58	25.44	none	14	Intermediate(10-89%)	no	yes	yes	none	no	no	185	116	47	110		2012-02-01	127	71	56	1557	1683	1683		2012-01-31	366.9	2.56	0	54		0	<50	0	0	0	0	0	0	0	0	0	0	0	0	0	0
44	52	man	169	105	36.76	none	20	Intermediate(10-89%)	yes	yes	yes			no	167	82	61	121		2012-11-08	135	78	85	1276	1201	1276		2012-11-07	452.7	2.66	0	74		0	0	0	0	0	0	0	50-70	0	0	0	0	0	0	0	0
45	51	man	165	66	24.24	none	20	Intermediate(10-89%)	no	no	no	current	yes	no	185	101	54	152		2011-06-30	134	81	61	1349	1404	1404		2011-06-30	1	0	641	61		0	0	0	0	0	0	0	0	0	0	0	0	0	0	0	0
46	64	man	165	66	24.24	none	27	Intermediate(10-89%)	yes	no	no	none	no	no	176	113	39	174		2011-11-07	114	71	59	1294	1385	1385		2011-10-14	493.1	2.69	413	59		<50	70-99	<50	70-99	70-99	<50	50-70	50-70	<50	100	50-70	0	0	0	0	0
47	69	man	162	77	29.34	none	27	Intermediate(10-89%)	yes	yes	yes	current	yes	no	158	89	50	111		2010-12-14	125	82	59	1547	1570	1570		2010-12-17	1	0	1128	62		0	0	0	0	0	0	0	0	0	0	0	0	0	0	0	0
48	66	woman	154	56	23.61	atypical	86	Intermediate(10-89%)	yes	no	yes	current	yes	no	146	54	52	85		2011-12-06	121	64	56	1622	1545	1622		2011-11-18	114.9	2.06	427	54		0	70-99	50-70	50-70	<50	<50	<50	<50	0	0	0	0	0	<50	0	0
49	72	man	170	69	23.88	none	27	Intermediate(10-89%)	yes	yes	yes	ex	no	no	110	52	28	216		2011-12-28	149	76	80	2325	2635	2635		2012-01-13	3595	3.56	433	77		50-70	70-99	70-99	70-99	<50	50-70	50-70	50-70	<50	0	70-99	0	0	0	0	0
50	46	man	167	76	27.25	none	13	Intermediate(10-89%)	yes	no	no	current	yes	no	249	165	43	205		2011-12-23	130	89	61	1443	1380	1443		2011-12-23	2.2	0.34	429	68		0	0	<50	50-70	0	0	0	0	0	0	70-99	0	0	0	0	0
51	46	man	179	83	25.9	none	13	Intermediate(10-89%)	no	no	no	current	yes	no	244	137	53	269		2012-09-18	115	80	67	1372	1380	1380		2012-09-18	1	0	500	64		0	0	0	0	0	0	0	0	0	0	0	0	0	0	0	0
52	65	woman	151	62	27.19	none	14	Intermediate(10-89%)	yes	yes	yes	none	no	no	192	128	40	127		2010-03-15	141	72	60	1706	1744	1744		2010-02-25	270.5	2.43	1121	59		0	<50	70-99	<50	0	<50	0	<50	0	0	0	0	0	0	0	0
53	59	man	174	86	28.41	none	20	Intermediate(10-89%)	yes	no	yes	ex	no	no	224	147	48	102		2010-10-11	111	80	69	1424	1506	1506		2010-10-13	1.7	0.23	1283	82		0	0	<50	0	0	0	0	0	0	0	0	0	0	0	0	0
54	39	man	168	66	23.38	none	4	Low(<10%)	no	no	no	ex	no	no	175	112	41	112		2011-11-23	123	72	64	1105	1160	1160		2011-11-23	1	0	419	67		0	0	0	0	0	0	0	0	0	0	0	0	0	0	0	0
55	54	woman	158	66	26.44	none	7	Low(<10%)	yes	no	no	none	no	no	231	154	61	79		2011-04-05	127	72	72	1373	1404	1404		2011-04-04	1	0	1175	69		0	0	0	0	0	0	0	0	0	0	0	0	0	0	0	0
56	75	man	163	77	28.98	none	27	Intermediate(10-89%)	yes	no	yes	current	yes	no	199	140	41	88		2010-12-17	123	75	66	2213	2048	2213		2010-12-16	15.6	1.19	1106	60		0	50-70	<50	0	0	0	0	0	<50	0	0	0	0	0	0	0
57	49	man	171	72	24.62	none	13	Intermediate(10-89%)	yes	no	yes	ex	no	no	226	136	46	252		2010-09-24	128	82	59	1450	1372	1450		2010-09-01	1	0	952	67		0	0	70-99	0	0	50-70	0	0	0	0	0	0	0	0	0	0
58	66	man	169	60	21.01	atypical	94	High(>=90%)	no	no	no	ex	no	no						2011-02-17	95	57	61	1070	1052	1070		2011-02-17	443.8	2.65	1148	65		50-70	100	100	0	0	<50	0	0	0	0	<50	0	0	0	0	0
59	56	man	176	62	20.02	none	20	Intermediate(10-89%)	no	no	no	current	yes	no	184	83	71	148		2012-08-21	130	80	63	1596	1750	1750		2012-08-20	1	0	478	60		0	0	0	0	0	0	0	0	0	0	0	0	0	0	0	0
60	53	man	168	63	22.32	atypical	93	High(>=90%)	no	no	no	current	yes	no	193	124	58	121		2010-06-23	124	72	50	1524	1548	1548		2010-07-01	1	0	1157	54		0	0	0	0	0	0	0	0	0	0	0	0	0	0	0	0
61	73	woman	153	62	26.49	none	14	Intermediate(10-89%)	yes	no	no	none	no	yes	235	180	39	132		2010-05-17	122	75	53	1395	1387	1395		2010-05-07	1	0	1208	46		0	50-70	100	0	0	0	0	0	0	0	0	0	0	0	0	0
62	55	woman	154	58	24.46	none	7	Low(<10%)	no	no	no	none	no	no	195	126	49	100		2011-10-26	117	65	72	1616	1565	1616		2011-10-25	1	0	415	59		0	0	0	0	0	0	0	0	0	0	0	0	0	0	0	0
63	51	man	180	78	24.07	none	20	Intermediate(10-89%)	yes	no	no	ex	no	no	149	86	39	122		2012-07-04	135	87	63	1469	1437	1469		2012-07-05	1	0	491	56		0	0	0	0	0	0	0	0	0	0	0	0	0	0	0	0
64	68	man	168	77	27.28	none	27	Intermediate(10-89%)	yes	no	yes	ex	no	no	237	75	28	97		2011-01-10	139	86	58	1798	1752	1798		2010-12-21	316.8	2.5	1116	65		<50	100	100	0	0	100	0	0	70-99	70-99	70-99	70-99	0	0	0	0
65	54	man	162	58	22.1	none	20	Intermediate(10-89%)	no	no	no	ex	no	no	187	117	53	92		2010-10-04	116	73	74	1218	1172	1218		2010-10-07	42.3	1.63	1150	69		0	<50	70-99	0	0	0	0	0	0	0	0	0	0	0	0	0
66	55	man	173	81	27.06	none	20	Intermediate(10-89%)	no	no	yes	current	yes	no	229	147	64	91		2010-07-16	114	77	76	1389	1442	1442		2010-07-15	1	0	1012	60		0	0	0	0	0	0	0	0	0	0	0	0	0	0	0	0
67	55	woman	162	65	24.77	none	7	Low(<10%)	no	no	no	none	no	no	136	91	29	81		2011-06-14	120	77	67	1312	1299	1312		2011-06-13	1	0	521			0	0	0	0	0	0	0	0	0	0	0	0	0	0	0	0
68	69	woman	151	70	30.7	atypical	86	Intermediate(10-89%)	yes	no	no	none	no	no	227	133	51	189		2010-10-22	135	83	66	1637	1720	1720		2010-10-25	1	0	1004	55		0	0	0	0	0	0	0	0	0	0	0	0	0	0	0	0
69	78	woman	150	50	22.22	none	14	Intermediate(10-89%)	yes	no	no	none	no	no	78	58	27	130		2010-09-27	168	91	83	1768	1847	1847		2010-09-02	452.5	2.66	999	61		50-70	0	70-99	0	0	50-70	0	100	0	100	70-99	70-99	0	100	0	0
70	44	man	177	88	28.09	none	13	Intermediate(10-89%)	yes	no	yes			no	143	73	43	137		2012-07-25	101	64	85	1167	1076	1167		2012-07-24	1	0	539	55		0	<50	0	50-70	0	0	0	0	0	0	0	0	0	0	0	0
71	56	man	166	70	25.4	none	20	Intermediate(10-89%)	yes	no	yes	current	yes	no	199	121	32	230		2010-06-18	119	72	60	1255	1266	1266		2010-06-17	1	0	1007	52		0	0	0	0	0	0	0	0	0	0	0	0	0	0	0	0
72	76	man	167	65	23.31	atypical	94	High(>=90%)	no	no	no	current	yes	no	163	121	36	57		2009-12-14	108	71	63	1355	1426	1426		2009-12-07	297.8	2.47	1053	68		0	70-99	70-99	0	0	50-70	0	50-70	50-70	50-70	0	0	0	0	0	0
73	42	man	176	75	24.21	none	13	Intermediate(10-89%)	yes	no	no	current	yes	no	228	141	63	119		2011-11-28	117	69	72	1168	1130	1168		2011-11-28	1	0	481	76		0	0	0	0	0	0	0	0	0	0	0	0	0	0	0	0
74	50	woman	151	52	22.81	none	7	Low(<10%)	no	no	no	none	no	no	174	111	53	52		2010-12-15	99	55	62	920	1102	1102		2010-12-14	1	0	901	59		0	0	0	0	0	0	0	0	0	0	0	0	0	0	0	0
75	81	woman	160	62	24.22	none	14	Intermediate(10-89%)	yes	no	no	none	no	no	223	181	55	83		2012-11-05	120	64	68	1855	1819	1855		2012-11-11	650	2.81		72		50-70	50-70	0	0	0	50-70	50-70	50-70	50-70	50-70	0	0	0	0	0	0
76	44	man	166	81	29.39	none	13	Intermediate(10-89%)	no	no	no	none	no	no	193	140	37	80		2010-11-02	110	67	63	1080	1116	1116		2010-11-01	1	0	1109	56		0	0	0	0	0	0	0	0	0	0	0	0	0	0	0	0
77	58	man	176	76	24.54	none	20	Intermediate(10-89%)	no	no	no			no	198	132	45	107		2012-03-20	121	80	62	1345	1382	1382		2012-03-19	1	0	491	69		0	0	0	0	0	0	0	0	0	0	0	0	0	0	0	0
78	46	woman	160	88	34.38	none	3	Low(<10%)	no	yes	no	none	no	no	146	77	38	154		2010-06-14	138	85	83	1752	1764	1764		2010-06-15	1	0	1012	85		0	50-70	0	0	0	0	0	0	50-70	0	0	0	0	0	0	0
79	73	woman	151	54	23.68	none	14	Intermediate(10-89%)	no	no	yes	current	yes	no	202	133		127		2011-10-06	173	87	65	2074	2029	2074		2011-10-06	217.9	2.34	417	64		70-99	100	0	0	0	50-70	0	0	<50	0	0	0	0	0	0	0
80	54	man	177	72	22.98	none	20	Intermediate(10-89%)	no	no	no			no	160	105	47	40		2012-02-01	125	75	67	1241	1196	1241		2012-01-31	1	0	426	71		0	0	0	0	0	0	0	0	0	0	0	0	0	0	0	0
81	67	woman	162	64	24.39	none	14	Intermediate(10-89%)	yes	no	yes	none	no	yes	189	103	62	121		2010-10-14	122	66	42	1769	1730	1769		2010-10-13	2009.8	3.3	1153	70		<50	<50	70-99	0	0	<50	0	<50	70-99	70-99	<50	<50	0	70-99	0	<50
82	68	man	168	84	29.76	none	27	Intermediate(10-89%)	yes	yes	no	none	no	no	106	60	28	85		2011-02-22	133	58	162					2011-03-08	778.9	2.89	1215	58		0	100	0	70-99	0	50-70	50-70	100	100	100	100	0	0	0	0	0
83	67	man	166	60	21.77	none	27	Intermediate(10-89%)	no	no	no	current	yes	no	170	109	52	43		2011-07-27	116	69	61	1494	1455	1494		2011-07-26	1	0	715	51		0	0	0	0	0	0	0	0	0	0	0	0	0	0	0	0
84	71	woman	159	66	26.11	atypical	86	Intermediate(10-89%)	no	yes	no	none	no	no	129	50	37	111		2012-01-02	154	83	70	2399	2242	2399		2011-12-20	875.9	2.94	443	74		<50	70-99	70-99	0	0	<50	<50	0	100	0	0	0	0	0	0	0
85	80	man	165	69	25.34	none	27	Intermediate(10-89%)	yes	yes	yes			no	237	189	29	187		2010-03-04	138	66	74	1673		1673		2010-03-08	1	0	92	64		0	<50	<50	0	0	0	0	<50	<50	0	0	0	0	0	0	0
86	73	woman	160	66	25.78	none	14	Intermediate(10-89%)	yes	yes	no	none	no	no	172	108	35	144		2011-09-08	184	85	53	2050	1973	2050		2011-08-24	1	0				0	70-99	100	70-99	0	70-99	70-99	70-99	0	0	0	0	0	0	0	0
87	71	woman	157	72	29.21	atypical	86	Intermediate(10-89%)	no	yes	yes	none	no	no	160	95	52	67		2010-08-18	119	62	111	1800	1890	1890		2010-09-13	1	0	1066	62		0	0	0	0	0	0	0	0	0	0	70-99	0	0	0	0	0
88	79	woman	159	68	26.9	none	14	Intermediate(10-89%)	yes	yes	no	none	no	no	118	56	36	95		2010-08-04	149	72	112	2439	2310	2439		2010-08-03	587.9	2.77	935	82		0	100	100	0	0	100	0	0	50-70	0	0	0	0	100	0	0
89	61	woman	151	58	25.44	atypical	86	Intermediate(10-89%)	yes	yes	yes	none	no	no	121	63	35	110		2009-11-23	104	69	61	1423	1461	1461		2009-10-23	281.4	2.45	0	58		0	50-70	70-99	0	0	0	0	0	0	0	0	0	0	0	0	0
90	57	woman	160	46	17.97	none	7	Low(<10%)	no	no	no	current	yes	no	141	41	72	140		2010-11-26	131	83	64	1493	1571	1571		2010-11-25	130.2	2.11	1141	75		0	0	50-70	0	0	0	<50	0	0	0	0	0	0	0	0	0
91	55	man	171	76	25.99	atypical	93	High(>=90%)	yes	no	yes	ex	no	no	235	125	58	70		2010-01-21	126	78	57	1293	1253	1293		2010-01-27	106.3	2.03	1310	80		<50	<50	50-70	0	0	0	0	0	<50	0	0	0	0	0	0	0
92	51	man	165	62	22.77	none	20	Intermediate(10-89%)	yes	no	no	current	yes	no	224	165	39	101		2009-12-17	108	71	59	1246	1220	1246		2009-12-17	1	0	1096	55		0	0	0	0	0	0	0	0	0	0	0	0	0	0	0	0
93	43	man	166	70	25.4	none	13	Intermediate(10-89%)	no	no	yes	none	no	no	183	110	48	124		2011-07-06	126	81	69	1191	1216	1216		2011-07-05	1	0	705	63		0	0	70-99	0	0	0	0	0	0	50-70	0	0	0	0	0	0
94	74	woman	157	44	17.85	none	14	Intermediate(10-89%)	yes	yes	yes	none	no	no	119	53	48	61		2010-11-17	115	70	58	1752	1748	1752		2010-11-17	1	0	1173	72		0	<50	50-70	0	0	0	0	<50	0	0	0	0	0	0	0	0
95	55	man	170	68	23.53	none	20	Intermediate(10-89%)	no	no	no	current	yes	no	189	124	44	105		2012-11-09	108	66	67	1293	1258	1293		2012-11-08	341	2.53	0	51		0	0	0	0	0	0	0	0	0	0	0	0	0	0	0	0
96	44	man	176	75	24.21	none	13	Intermediate(10-89%)	no	no	no			no	223	139	53	153		2011-11-08	110	70	63	1363	1319	1363		2011-11-08	1	0	465	67		0	0	0	0	0	0	0	0	0	0	0	0	0	0	0	0
97	74	woman	160	68	26.56	atypical	86	Intermediate(10-89%)	yes	yes	yes	none	no	no	102	54	31	87		2010-11-17	125	64	62	1434	1620	1620		2010-11-16	1	0	1671	69		0	0	0	0	70-99	<50	0	0	0	0	50-70	0	0	0	0	0
98	72	man	163	49	18.44	none	27	Intermediate(10-89%)	yes	yes	no			no	161	108	42	55		2011-08-19	113	61	73	1710	1726	1726		2011-08-16	789.3	2.9	498	68		<50	100	100	0	70-99	100	100	<50	<50	0	0	0	0	0	0	0
99	59	woman	156	59	24.24	none	7	Low(<10%)	yes	no	yes	none	no	yes	174	119	39	130		2011-01-10	121	82	68	1290	1277	1290		2011-01-05	1	0	1495	63		0	100	100	100	0	100	100	100	<50	<50	0	0	0	0	0	0
100	70	man	170	71	24.57	none	27	Intermediate(10-89%)	no	no	no	ex	no	no	125	70	25	150		2010-10-25	111	63	62	1404	1424	1424		2010-09-30	41.1	1.61	1054	75		0	0	0	0	0	70-99	0	0	50-70	0	70-99	0	0	0	0	0
101	66	man	162	57	21.72	none	27	Intermediate(10-89%)	no	no	yes	ex	no	no	120	55	52	27		2010-12-06	125	84	74	1828	2771	2771		2010-11-15	540.1	2.73	1171	72		<50	50-70	50-70	0	0	100	70-99	70-99	<50	0	0	0	0	50-70	0	0
102	56	man	170	94	32.53	none	20	Intermediate(10-89%)	no	yes	no	current	yes	no	212	126	53	163		2010-11-24	128	84	82	1429	1412	1429		2010-11-23	1	0	1003	80		0	0	0	0	0	<50	0	0	0	0	0	0	0	0	0	0
103	74	man	171	55	18.81	none	27	Intermediate(10-89%)	no	no	no	none	no	no	167	87	63	68		2011-08-18	129	77	82	2461	2015	2461		2011-07-26	131	2.12	749	65		0	100	100	0	0	0	0	0	70-99	0	0	0	0	0	0	0
104	54	man	166	64	23.23	typical	93	High(>=90%)	no	no	yes	none	no	no	208	133	65	51		2012-07-26	140	77	47	1290	1444	1444		2012-07-25	447.2	2.65	467	63		0	50-70	0	0	0	50-70	0	0	0	0	0	0	0	0	0	0
105	51	man	177	83	26.49	none	20	Intermediate(10-89%)	no	no	no	none	no	no	186	124	36	128		2011-05-19	124	82	60	1199	1191	1199		2011-05-18	24.1	1.38	1347	60		0	<50	0	0	0	0	0	0	50-70	0	0	0	0	0	0	0
106	77	woman	155	76	31.63	none	14	Intermediate(10-89%)	yes	no	yes	none	no	no	171	104	47	98		2012-08-31	93	56	64	1164	1178	1178		2012-08-30	61.3	1.79	482	66		50-70	50-70	0	0	50-70	0	0	0	<50	0	0	0	0	50-70	0	0
107	54	man	164	50	18.59	none	20	Intermediate(10-89%)	no	no	no	none	no	no	165	93	57	74		2012-08-10	113	72	65	1366	1375	1375		2012-08-09	1	0	479	60		0	0	0	0	0	0	0	0	0	0	0	0	0	0	0	0
109	47	man	180	88	27.16	none	13	Intermediate(10-89%)	no	yes	yes			no	159	82	37	199		2011-10-27	108	64	62	1313	1254	1313		2011-10-27	1	0	426	66		0	0	0	0	0	0	0	0	0	0	0	0	0	0	0	0
110	61	woman	150	54	24	atypical	86	Intermediate(10-89%)	yes	yes	no	none	no	no	214	120	63	134		2011-10-06	102	60	67	1167	1322	1322		2011-09-26	536.1	2.73	371	60		0	50-70	0	0	<50	<50	0	70-99	50-70	0	0	0	0	70-99	<50	0
111	64	woman	161	58	22.38	none	14	Intermediate(10-89%)	yes	yes	yes	none	no	no	178	98	50	156		2011-05-19	116	62	57	1723	1670	1723		2011-05-18	1	0	1897	61		0	<50	0	0	0	0	0	0	0	100	0	0	0	0	0	0
112	74	woman	158	59	23.63	none	14	Intermediate(10-89%)	no	no	yes	none	no	no	176	100	59	83		2011-04-07	125	64	64	1648	1728	1728		2011-04-06	1	0	1164	55		0	50-70	0	0	0	0	0	0	0	0	0	0	0	0	0	0
113	36	man	174	62	20.48	none	4	Low(<10%)	no	no	no	none	no	no	175	102	61	61		2011-12-22	103	64	50	935	890	935		2011-12-22	1	0	483	57		0	0	0	0	0	0	0	0	0	0	0	0	0	0	0	0
114	43	woman	161	60	23.15	none	3	Low(<10%)	no	no	yes			no	200	130	58	61		2010-09-03	87	56	59	1126	1119	1126		2010-09-02	1	0	927	66		0	0	0	0	0	0	0	0	0	0	0	0	0	0	0	0
115	67	woman	147	55	25.45	none	14	Intermediate(10-89%)	yes	no	no	none	no	no	205	131	61	66		2011-04-28	116	69	51	1506	1428	1506		2011-04-27	1	0	1047	52		0	0	0	0	0	0	0	0	0	0	0	0	0	0	0	0
116	61	man	171	69	23.6	none	27	Intermediate(10-89%)	yes	no	yes	none	no	no	104	63	31	94		2011-01-27	126	77	54	1466	1466	1466		2011-01-06	74.7	1.87	1160	76		<50	<50	70-99	0	0	0	0	0	0	<50	<50	70-99	0	0	0	0
118	65	man	164	67	24.91	none	27	Intermediate(10-89%)	yes	yes	yes	none	no	no	113	62	34	82		2011-08-02	120	72	86	1573	1537	1573		2011-07-20	220.4	2.34	631	58		<50	50-70	0	0	0	0	0	100	0	70-99	0	50-70	0	50-70	0	0
119	42	man	174	78	25.76	none	13	Intermediate(10-89%)	no	no	no	ex	no	no	147	98	40	43		2010-04-01	109	67	67	1132	1143	1143		2010-03-31	1	0	1178	67		0	0	0	0	0	0	0	0	0	0	0	0	0	0	0	0
120	44	man	185	73	21.33	none	13	Intermediate(10-89%)	no	no	no	current	yes	no	208	144	41	117		2011-12-16	126	83	76	1233	1263	1263		2011-12-16	1	0	462	60		0	0	0	0	0	0	0	0	0	0	0	0	0	0	0	0
121	42	man	164	72	26.77	none	13	Intermediate(10-89%)	no	no	no			no	131	76	36	93		2011-02-28	113	72	59	1224	1185	1224		2011-02-28	1	0	1012	75		0	0	0	0	0	0	0	0	0	0	0	0	0	0	0	0
122	53	man	166	85	30.85	none	20	Intermediate(10-89%)	yes	yes	yes	current	yes	no	238	151	40	234		2011-08-10	111	61	64	1236	1244	1244		2011-08-09	92.3	1.97	410	61		0	50-70	0	0	0	0	0	0	0	0	0	0	0	0	0	0
123	68	woman	158	70	28.04	none	14	Intermediate(10-89%)	yes	no	no	none	no	no	217	148	47	170		2009-11-11	133	74	52	1678	1650	1678		2009-11-17	1	0	1101	58		0	0	0	0	0	0	0	0	0	0	0	0	0	0	0	0
124	57	woman	147	65	30.08	none	7	Low(<10%)	yes	yes	yes	none	no	no	143	82	35	128		2010-09-30	123	80	78	1710	1775	1775		2010-09-29	3.7	0.57	882	62		0	0	50-70	0	0	<50	0	0	0	0	0	0	0	0	0	0
125	58	woman	151	57	25	none	7	Low(<10%)	no	no	no	none	no	no	195	118	41	179		2012-05-04	130	77	56	1498	1560	1560		2012-05-03	411.5	2.61		62		0	0	0	0	0	0	0	0	0	0	0	0	0	0	0	0
126	40	man	176	92	29.7	none	13	Intermediate(10-89%)	no	no	no			no	200	119	35	232		2011-11-03	135	81	64	1247	1266	1266		2011-11-03	1	0	415	72		0	0	0	0	0	0	0	0	0	0	0	0	0	0	0	0
127	63	woman	155	53	22.06	none	14	Intermediate(10-89%)	yes	no	no	none	no	no	198	132	48	90		2010-03-18	106	70	64	1211	1235	1235		2010-03-19	55.6	1.75	1073	56		0	0	0	0	0	<50	0	0	<50	0	0	0	0	0	0	0
128	44	man	170	96	33.22	none	13	Intermediate(10-89%)	no	no	no	none	no	no	193	125	43	127		2010-07-09	117	74	60	1182	1241	1241		2010-07-08	1	0	482	60		0	0	0	0	0	0	0	0	0	0	0	0	0	0	0	0
129	63	man	167	76	27.25	none	27	Intermediate(10-89%)	no	no	no	current	yes	no	182	125	34	113		2011-06-14	127	72	55	1417	1410	1417		2011-06-13	10.9	1.04	524	65		0	0	0	0	0	<50	0	0	0	0	0	0	0	0	0	0
130	57	man	164	64	23.8	typical	93	High(>=90%)	no	yes	no	ex	no	yes	134	70	43	68		2010-07-21	113	64	64	1539	1548	1548		2010-07-22	17.5	1.24	974	66		<50	<50	0	70-99	0	0	0	0	70-99	0	70-99	0	0	0	0	0
131	60	woman	158	66	26.44	none	14	Intermediate(10-89%)	yes	no	no	none	no	no	206	159	39	165		2009-07-30	133	76	50	1228	1258	1258		2009-07-23	1	0	1411	59		0	50-70	50-70	0	0	0	0	0	0	0	0	0	0	0	0	0
132	48	woman	166	53	19.23	none	3	Low(<10%)	no	no	no	none	no	no	133	64	42	137		2010-11-19	105	69	62	1191	1172	1191		2010-11-18	1	0	1266	61		0	0	0	0	0	0	0	0	0	0	0	0	0	0	0	0
133	47	man	172	77	26.03	atypical	87	Intermediate(10-89%)	no	no	yes	ex	no	no	223	159	47	193		2010-11-17	110	69	74	1286	1274	1286		2010-11-15	1	0	1980	61		0	70-99	100	0	0	0	0	0	0	0	0	0	0	0	0	0
134	54	woman	148	55	25.11	none	7	Low(<10%)	yes	no	yes	none	no	no	169	93	46	151		2011-08-10	130	77	52	1305	1273	1305		2011-08-09	1	0	418	54		0	0	0	0	0	0	0	0	0	0	0	0	0	0	0	0
135	79	man	168	57	20.2	none	27	Intermediate(10-89%)	no	yes	no	current	yes	no	130	90	80	75		2010-02-24	116	61	57	1956	2031	2031		2010-02-24	1724.7	3.24	57	57		<50	0	0	0	0	0	0	0	0	0	0	0	0	0	0	0
136	44	man	173	72	24.06	atypical	87	Intermediate(10-89%)	no	no	yes	current	yes	no	164	86	45	200		2010-07-12	97	53	51	1081	999	1081		2010-06-24	20.3	1.31	1032	64		0	50-70	0	0	0	100	100	<50	100	0	0	0	0	0	0	0
137	64	man	168	66	23.38	none	27	Intermediate(10-89%)	no	no	no	ex	no	no	127	69	35	117		2012-01-27	105	66	58	1341	1419	1419		2012-01-26	1	0	437	77		0	0	<50	0	0	0	0	0	0	0	0	0	0	0	0	0
138	47	man	172	68	22.99	atypical	87	Intermediate(10-89%)	no	no	no	none	no	no	201	135	48	89		2010-01-08	132	90	78	1245	1184	1245		2010-01-07	1	0	3824	73		0	0	0	0	0	0	0	0	0	0	0	0	0	0	0	0
139	60	man	175	75	24.49	none	27	Intermediate(10-89%)	no	no	yes	ex	no	no	256	186	46	118		2011-02-24	134	86	63	1567	1687	1687		2011-02-23	1	0	1812	63		0	<50	0	0	0	0	0	0	0	0	0	0	0	0	0	0
140	57	man	162	61	23.24	none	20	Intermediate(10-89%)	no	yes	no	current	yes	no	114	67	32	73		2009-11-13	115	60	108	989	1052	1052		2009-11-23	1	0	1037	78		0	<50	0	0	0	0	0	0	0	70-99	0	0	0	0	0	0
141	65	man	165	62	22.77	atypical	94	High(>=90%)	yes	no	no	current	yes	no	190	117	41	257		2011-04-01	132	81	76	1670	1880	1880		2011-04-01	95.3	1.98	1274	58		0	<50	0	0	0	0	0	0	<50	0	0	0	0	0	0	0
142	77	woman	148	62	28.31	none	14	Intermediate(10-89%)	yes	no	yes	none	no	no	161	116	33	94		2010-06-14	155	74	46	1784	1847	1847		2010-05-27	168.2	2.23	1048	47		<50	0	100	0	0	<50	0	100	<50	0	70-99	0	0	0	0	<50
143	47	woman	158	67	26.84	none	3	Low(<10%)	yes	no	yes	none	no	no	162	94	37	157		2011-01-11	115	80	78	1355	1377	1377		2011-01-10	321.1	2.51	1009	60		0	50-70	70-99	0	0	50-70	50-70	50-70	0	0	70-99	0	0	0	0	0
144	44	man	167	84	30.12	none	13	Intermediate(10-89%)	no	yes	yes	current	yes	yes	177	109	34	172		2010-03-02	142	86	52	1331	1283	1331		2010-03-03	1	0	1029	68		0	0	0	0	0	0	0	0	0	0	0	0	0	0	0	0
145	61	woman	152	75	32.46	atypical	86	Intermediate(10-89%)	yes	no	no	none	no	no	176	107	53	55		2010-05-12	156	85	72	1722	1701	1722		2010-05-28	1	0	1055	62		0	0	0	0	0	0	0	0	0	0	0	0	0	0	0	0
146	53	man	172	72	24.34	none	20	Intermediate(10-89%)	yes	no	no	none	no	no	160	84	45	157		2010-02-04	128	89	64	1388	1348	1388		2010-02-04	1	0	1125	80		0	<50	0	0	0	0	0	0	0	0	0	0	0	0	0	0
147	67	man	164	69	25.65	none	27	Intermediate(10-89%)	yes	yes	no	none	no	no	181	87	43	185		2009-02-11	137	88	69	1140	1436	1436		2009-03-02	1	0	0	82		<50	50-70	0	0	0	<50	<50	<50	50-70	0	0	0	0	0	0	0
148	70	woman	161	63	24.3	none	14	Intermediate(10-89%)	no	no	no	none	no	no	185	126	40	93		2011-12-29	137	81	68	1575	1657	1657		2011-12-28	1	0	442	59		0	0	0	0	0	0	0	0	0	0	0	0	0	0	0	0
149	70	man	158	52	20.83	none	27	Intermediate(10-89%)	no	yes	no	ex	no	yes	128	73	29	84		2010-04-21	136	75	54	1309	1391	1391		2010-04-12	1	0	1031	46		<50	100	0	0	<50	0	<50	0	0	0	100	0	0	0	0	0
150	67	man	163	52	19.57	atypical	94	High(>=90%)	no	yes	no	none	no	no	119	71	39	86		2012-09-11	107	62	75	1852	1564	1852		2012-09-10	1	0	571	69		0	50-70	50-70	0	0	0	0	0	<50	70-99	50-70	0	0	0	0	50-70
151	61	man	165	60	22.04	none	27	Intermediate(10-89%)	yes	yes	no	none	no	no	159	115	41	142		2011-05-18	126	86	65	1876	1964	1964		2011-05-31	1	0	1093	53		0	0	0	0	0	0	0	0	0	0	0	0	0	0	0	0
152	62	man	164	71	26.4	none	27	Intermediate(10-89%)	no	no	yes	ex	no	no	181	119	43	94		2010-07-01	114	68	62	1256	1259	1259		2010-06-30	6.4	0.81	524	60		0	50-70	0	<50	0	<50	0	0	0	0	0	0	0	0	0	0
153	44	man	173	70	23.39	none	13	Intermediate(10-89%)	no	no	no	current	yes	no	166	113	32	105		2012-04-18	114	81	71	1101	1102	1102		2012-04-17	1	0	485	70		0	0	0	0	0	0	0	0	0	0	0	0	0	0	0	0
154	53	man	162	62	23.62	atypical	93	High(>=90%)	no	no	no	ex	no	no	212	129	70	64		2010-06-11	100	67	62	1171	1209	1209		2010-06-10	1	0	1079	58		0	0	0	0	0	0	0	0	0	0	0	0	0	0	0	0
155	68	woman	155	52	21.64	none	14	Intermediate(10-89%)	yes	no	no	none	no	no	194	128	40	131		2012-03-06	137	81	87	1574	1628	1628		2012-03-05	1	0	596	78		50-70	70-99	70-99	0	0	50-70	100	0	<50	0	<50	0	0	70-99	0	0
156	42	man	173	85	28.4	none	13	Intermediate(10-89%)	no	no	no	none	no	no	196	118	47	153		2011-12-30	123	84	88	1232	1211	1232		2011-12-30	1	0	1107	71		0	0	0	0	0	0	0	0	0	0	0	0	0	0	0	0
157	45	man	178	76	23.99	none	13	Intermediate(10-89%)	no	no	no	none	no	no	198	136	42	101		2009-11-12	117	75	53	1420	1420	1420		2009-11-12	1	0	1248	57		0	0	0	0	0	0	0	0	0	0	0	0	0	0	0	0
158	69	woman	152	64	27.7	none	14	Intermediate(10-89%)	no	no	no	none	no	no	203	127	65	57		2012-01-04	138	67	61	1682	1731	1731		2012-01-03	42.2	1.63	411	56		0	50-70	0	0	0	0	0	0	0	0	0	0	0	0	0	0
159	51	man	167	71	25.46	none	20	Intermediate(10-89%)	no	no	no	ex	no	no	213	144	40	249		2011-05-23	142	97	61	1287	1227	1287		2011-06-14	532.5	2.73	237	55		0	50-70	0	0	0	<50	<50	0	<50	0	0	0	0	0	0	0
160	47	man	164	67	24.91	none	13	Intermediate(10-89%)	no	no	no	current	yes	no	209	128	47	172		2009-09-28	131	83	91	1297	1181	1297		2009-09-29	1	0	0	55		0	50-70	50-70	0	0	0	0	0	0	0	0	0	0	0	0	0
161	69	woman	162	59	22.48	none	14	Intermediate(10-89%)	no	no	yes	none	no	no	146	81	52	66		2011-12-16	110	57	65	1484	1389	1484		2011-12-15	1	0	457	73		0	0	0	0	0	0	0	0	0	0	0	0	0	0	0	0
162	37	man	178	46	14.52	none	4	Low(<10%)	yes	no	no	none	no	no	194	114	41	216		2011-12-29	153	94	64	1521	1496	1521		2011-12-29	2.2	0.34	428	74		0	<50	0	0	0	<50	0	0	0	0	0	0	0	0	0	0
163	76	woman	141	44	22.13	atypical	86	Intermediate(10-89%)	yes	no	yes	none	no	no	160	92	41	112		2010-06-14	123	80	61	2091	2000	2091		2010-06-08	1620.7	3.21		56		<50	100	100	0	0	50-70	0	0	100	0	0	0	0	0	0	0
164	64	woman	153	58	24.78	none	14	Intermediate(10-89%)	yes	no	yes	none	no	yes	148	64	61	129		2010-05-27	124	72	63	1441	1539	1539		2010-05-27	38.8	1.59	1021	82		0	50-70	<50	0	50-70	0	0	0	0	0	0	0	0	0	0	0
165	63	woman	149	67	30.18	none	14	Intermediate(10-89%)	no	no	no	none	no	no	205	130	53	111		2010-07-29	140	76	52	1520	1545	1545		2010-07-29	1	0	1096	55		0	0	0	0	0	0	0	0	0	0	0	0	0	0	0	0
166	86	man	160	52	20.31	atypical	94	High(>=90%)	yes	no	no	ex	no	yes	120	63	44	55		2011-12-06	119	51	102	2734	2865	2865		2011-11-09	1	0	634	79		0	0	70-99	0	0	100	0	0	0	0	0	0	0	0	0	0
167	72	man	157	57	23.12	atypical	94	High(>=90%)	no	yes	no	ex	no	no	151	84	47	98		2011-11-25	108	58	70	1501	1601	1601		2011-11-22	1	0	669	66		0	70-99	0	0	0	0	100	0	<50	0	100	0	0	0	0	0
168	42	man	172	70	23.66	none	13	Intermediate(10-89%)	yes	no	yes			no	247	182	52	65		2012-01-12	140	90	76	1355	1390	1390		2012-01-06	2.3	0.36	472	61		0	<50	<50	0	0	0	0	0	0	0	0	0	0	0	0	0
169	60	man	173	76	25.39	none	27	Intermediate(10-89%)	no	no	no	ex	no	no	139	72	46	105		2010-12-03	113	74	59	1253	1242	1253		2010-12-02	1	0	1140	66		0	0	0	0	0	0	0	0	0	0	0	0	0	0	0	0
170	40	man	175	73	23.84	none	13	Intermediate(10-89%)	no	no	no			no	205	130	52	115		2011-12-29	122	73	58	1308	1310	1310		2011-12-29	1	0	423	56		0	0	0	0	0	0	0	0	0	0	0	0	0	0	0	0
171	76	man	168	72	25.51	none	27	Intermediate(10-89%)	yes	yes	yes	current	yes	no	169	124	32	67		2010-11-03	143	83	71	2321	2376	2376		2010-11-02	103.8	2.02	1179	88		50-70	70-99	0	0	0	0	0	0	0	0	0	0	0	0	0	0
172	73	man	161	65	25.08	none	27	Intermediate(10-89%)	yes	no	yes	none	no	yes	156	83	55	90		2009-11-16	135	81	58	1499	1568	1568		2009-10-29	1	0	1105	59		70-99	70-99	0	0	0	0	0	0	0	0	0	0	0	0	0	0
173	63	man	158	65	26.04	none	27	Intermediate(10-89%)	yes	yes	no	none	no	no	182	129	37	79		2011-02-15	114	68	55	1196	1223	1223		2011-02-15	1	0	1024	55		0	0	0	0	0	0	0	0	0	0	0	0	0	0	0	0
174	57	woman	153	63	26.91	none	7	Low(<10%)	yes	no	no	none	no	no	217	145	62	48		2012-02-24	140	87	84	1521	1547	1547		2012-02-23	1	0	405	66		0	0	0	0	0	0	0	0	0	0	0	0	0	0	0	50-70
175	38	man	167	64	22.95	none	4	Low(<10%)	no	no	no	current	yes	no	254	172	57	123		2011-06-30	112	69	65	1263	1094	1263		2011-06-29	1	0	323	64		0	0	0	0	0	0	0	0	0	0	0	0	0	0	0	0
176	49	man	163	68	25.59	none	13	Intermediate(10-89%)	no	no	yes	none	no	no	147	73	58	81		2010-10-12	119	78	77	1330	1324	1330		2010-10-11	1	0	1224	57		0	0	0	0	0	0	0	0	0	0	0	0	0	0	0	0
177	53	woman	157	52	21.1	none	7	Low(<10%)	no	no	no	none	no	no	191	105	79	33		2010-10-22	106	60	66	1256	1278	1278		2010-10-21	1	0	1141	55		0	0	0	0	0	0	0	0	0	0	0	0	0	0	0	0
178	48	man	180	64	19.75	none	13	Intermediate(10-89%)	no	no	no	ex	no	no	171	110	51	51		2010-08-19	98	56	60	1121	1099	1121		2010-08-18	1	0	1213	65		0	0	0	0	0	0	0	0	0	0	0	0	0	0	0	0
179	38	man	169	78	27.31	atypical	76	Intermediate(10-89%)	no	no	no	current	yes	no	185	98	35	258		2012-08-01	121	70	65	1276	1279	1279		2012-07-31	1	0	539	57		0	0	0	50-70	0	0	0	0	50-70	0	0	0	0	0	0	0
180	60	man	174	63	20.81	none	27	Intermediate(10-89%)	yes	no	no	current	yes	no	224	152	36	181		2011-04-05	124	73	52	1317	1360	1360		2011-04-04	1	0	1337	61		50-70	0	50-70	0	0	50-70	0	50-70	0	0	0	0	0	0	0	0
181	58	woman	155	54	22.48	atypical	73	Intermediate(10-89%)	yes	no	no	ex	no	no	135	149	39	148		2010-12-27	117	75	64	1340	1444	1444		2010-12-21	1	0	1766	57		0	50-70	100	0	0	50-70	0	0	0	0	50-70	0	0	0	0	0
182	58	man	172	72	24.34	none	20	Intermediate(10-89%)	no	no	no	current	yes	no	220	157	40	115		2011-10-26	108	76	86	1710	1753	1753		2011-10-25	1	0	435	53		0	0	0	0	0	0	0	0	0	0	0	0	0	0	0	0
183	57	man	172	72	24.34	none	20	Intermediate(10-89%)	no	no	no			no	152	73	71	41		2011-03-22	109	71	60	1167	1161	1167		2011-03-21	3.3	0.52	1167	57		<50	0	0	0	0	0	0	0	0	0	0	0	0	0	0	0
184	63	man	165	48	17.63	none	27	Intermediate(10-89%)	yes	no	no	current	yes	yes	145	79	57	47		2009-11-20	109	54	76	1194	1239	1239		2009-11-12	86.9	1.94	1130	73		0	50-70	0	<50	0	0	100	0	<50	0	0	0	0	0	0	0
185	51	man	178	80	25.25	none	20	Intermediate(10-89%)	yes	no	no			no	184	128	44	58		2011-10-26	117	68	65	1110	1103	1110		2011-10-26	1	0	484	81		0	0	0	0	0	0	0	0	0	0	0	0	0	0	0	0
186	54	man	164	54	20.08	none	20	Intermediate(10-89%)	no	yes	no	current	yes	no	131	102	39	123		2010-04-23	119	80	60	1380	1380	1380		2010-04-14	1	0	962	63		0	50-70	<50	0	0	0	0	50-70	0	0	0	0	0	0	0	0
187	65	man	162	48	18.29	atypical	94	High(>=90%)	yes	no	yes	current	yes	no	303	235	35	65		2011-09-30	119	68	60	1444	1488	1488		2011-09-27	1	0	709	56		0	70-99	50-70	0	0	70-99	0	50-70	50-70	0	70-99	0	0	0	0	0
188	51	woman	151	51	22.37	atypical	73	Intermediate(10-89%)	no	no	yes	none	no	no	186	90	73	76		2011-06-10	108	65	67	1194	1118	1194		2011-06-13	1	0	456	69		0	0	0	0	0	0	0	0	0	0	0	0	0	0	0	0
189	39	man	170	74	25.61	none	4	Low(<10%)	yes	no	no	none	no	no	161	88	45	116		2010-12-23	129	86	56	1347	1293	1347		2011-01-04	1	0	1119	57		0	0	0	0	0	0	0	0	0	0	0	0	0	0	0	0
190	64	man	169	65	22.76	atypical	94	High(>=90%)	yes	no	no	none	no	no	208	129	46	187		2011-05-25	117	78	70	1491	1432	1491		2011-06-02	6	0.78	611	68		0	0	50-70	0	0	0	0	0	<50	0	70-99	0	0	0	0	0
191	71	man	155	62	25.81	none	27	Intermediate(10-89%)	yes	yes	no	current	yes	no	147	85	33	144		2010-12-08	112	66	64	1497	1355	1497		2010-11-10	148.6	2.17	1002	80		0	<50	100	0	0	0	0	70-99	100	0	0	0	0	70-99	0	0
192	68	woman	146	57	26.74	atypical	86	Intermediate(10-89%)	no	no	yes	none	no	no	122	84	37	135		2010-07-19	133	70	54	1601	1610	1610		2010-06-30	232.5	2.37	1019	50		0	50-70	0	0	0	50-70	100	0	<50	0	0	0	0	0	0	0
193	64	woman	149	58	26.12	none	14	Intermediate(10-89%)	no	yes	yes	none	no	no	136	74	45	75		2010-06-21	129	70	53	1693	1636	1693		2010-06-09	176.4	2.25	1029	66		<50	50-70	0	0	0	50-70	50-70	0	0	0	0	0	0	0	0	0
194	59	man	172	73	24.68	atypical	93	High(>=90%)	yes	no	no	ex	no	no	150	87	53	52		2010-06-18	110	70	69	1424	1441	1441		2010-06-17	18.3	1.26	1166	75		0	<50	0	0	0	0	<50	0	<50	0	0	0	0	0	0	0
195	56	woman	152	58	25.1	atypical	73	Intermediate(10-89%)	yes	no	yes	ex	no	no	230	123	71	220		2010-12-15	122	76	65	1566	1592	1592		2010-12-02	863.4	2.94	1145	70		0	0	100	0	0	<50	<50	<50	100	0	0	0	0	0	0	0
196	55	man	167	68	24.38	none	20	Intermediate(10-89%)	yes	no	no	ex	no	no	207	121	61	125		2010-11-02	119	79	80	1384	1368	1384		2010-11-01	256.6	2.41	994	78		0	50-70	0	0	0	0	0	0	<50	0	0	0	0	0	0	0
197	71	man	170	67	23.18	none	27	Intermediate(10-89%)	yes	no	yes	current	yes	no	194	143	36	74		2011-04-28	117	71	60	1281	1238	1281		2011-04-27	167.2	2.22	1169	63		0	<50	<50	70-99	0	<50	0	70-99	50-70	50-70	70-99	0	0	50-70	0	0
198	59	man	176	71	22.92	none	20	Intermediate(10-89%)	no	no	no	current	yes	no	147	99	25	115		2012-06-22	119	79	79	1236	1230	1236		2012-06-21	1	0	536	56		0	0	50-70	0	0	0	0	0	0	0	0	0	0	0	0	0
199	71	man	166	73	26.49	atypical	94	High(>=90%)	no	no	yes	ex	no	no	195	122	53	97		2010-11-17	137	77	54	1439	1594	1594		2010-11-09	251.8	2.4	1298	57		70-99	0	<50	0	0	100	0	0	50-70	0	70-99	0	0	0	0	0
200	73	man	156	69	28.35	atypical	94	High(>=90%)	yes	no	yes	ex	no	no	127	62	50	96		2011-10-05	124	69	51	1464	1434	1464		2011-09-20	62.8	1.8	437	55		0	<50	<50	100	0	0	0	0	0	70-99	<50	0	70-99	<50	0	100
201	67	man	166	68	24.68	none	27	Intermediate(10-89%)	no	yes	yes	current	yes	no	226	124	29	407		2011-08-17	99	61	69	1331	1358	1358		2011-08-09	283.7	2.45	487	38		<50	50-70	70-99	50-70	70-99	70-99	0	70-99	50-70	<50	50-70	0	0	<50	0	70-99
202	61	man	170	73	25.26	none	27	Intermediate(10-89%)	no	no	no	none	no	no	207	141	57	45		2010-09-30	122	74	63	1169	1186	1186		2010-09-29	1	0	1111	62		0	0	0	0	0	0	0	0	0	0	0	0	0	0	0	0
203	82	woman	160	59	23.05	none	14	Intermediate(10-89%)	yes	yes	no	none	no	no	105	66	36	132		2011-11-03	158	92	93	2399	2266	2399		2011-10-17	1676.7	3.22	369	70		<50	70-99	70-99	0	<50	100	100	100	50-70	0	100	0	0	<50	0	0
204	56	woman	152	65	28.13	none	7	Low(<10%)	no	no	yes	none	no	no	179	113	36	151		2011-01-12	121	69	50	1194	1219	1219		2011-01-11	1	0	1022	76		0	0	0	0	0	0	0	0	0	0	0	0	0	0	0	0
205	61	man	161	46	17.75	none	27	Intermediate(10-89%)	yes	no	no	current	yes	no	178	62	102	74		2011-04-27	113	74	72	1400	1385	1400		2011-04-27	1	0	1343	70		0	0	0	0	0	0	0	0	0	0	0	0	0	0	0	0
206	60	man	169	70	24.51	none	27	Intermediate(10-89%)	yes	no	no	ex	no	no	169	109	47	64		2012-05-09	115	76	65	1292	1311	1311		2012-05-08	466.6	2.67	246	53		0	50-70	50-70	0	0	0	0	0	50-70	0	50-70	0	0	0	0	0
207	62	man	164	58	21.56	none	27	Intermediate(10-89%)	no	no	no	none	no	no	150	73	63	71		2009-11-11	108	73	54	1396	1463	1463		2009-11-11	1	0	1271	60		0	0	0	0	0	0	0	0	0	0	0	0	0	0	0	0
208	58	man	167	70	25.1	none	20	Intermediate(10-89%)	no	no	yes	current	yes	no	232	157	38	186		2010-01-20	127	90	75	1374	1341	1374		2010-01-20	1	0	1136	69		0	<50	0	0	0	0	0	0	0	50-70	0	0	0	50-70	0	0
209	54	woman	154	54	22.77	none	7	Low(<10%)	no	no	no	none	no	no	181	127	48	30		2011-12-06	116	62	72	1297	1242	1297		2011-11-25	3.9	0.59	406	59		70-99	0	0	0	0	0	0	0	0	0	0	0	0	0	0	0
210	60	man	165	69	25.34	atypical	94	High(>=90%)	no	yes	no	current	yes	no	199	101	67	154		2010-09-07	144	83	62	1782	1929	1929		2010-09-06	300.4	2.48	1052	70		0	70-99	<50	0	0	50-70	<50	<50	0	0	0	0	0	0	0	0
211	50	man	164	54	20.08	none	20	Intermediate(10-89%)	no	no	no	current	yes	no	196	116	67	64		2010-09-10	108	75	59	1256	1208	1256		2010-09-09	27.5	1.44	1277	55		0	0	0	0	0	<50	0	0	50-70	0	0	0	0	0	0	0
213	82	man	171	77	26.33	atypical	94	High(>=90%)	yes	yes	yes	ex	no	no	99	58	23	96		2011-03-03	132	71	67	2112	1753	2112		2011-02-22	1112.4	3.05	1170	83		0	50-70	100	100	0	<50	<50	0	<50	0	0	0	0	0	0	0
214	47	woman	150	49	21.78	none	3	Low(<10%)	no	no	no	none	no	no	173	110	45	91		2009-11-11	126	82	62	1048	1128	1128		2009-11-09	1	0	1093	68		0	0	0	0	0	0	0	0	0	0	0	0	0	0	0	0
215	42	man	174	60	19.82	none	13	Intermediate(10-89%)	no	no	no	ex	no	no	145	83	53	46		2012-04-10	114	62	83	1178	1212	1212		2012-04-09	1	0	506	97		0	0	0	0	0	0	0	0	0	0	0	0	0	0	0	0
216	50	man	172	69	23.32	none	20	Intermediate(10-89%)	no	no	no	none	no	no	217	152	53	62		2012-02-09	126	78	66	1292	1269	1292		2012-02-08	1	0	453	66		0	0	0	0	0	0	0	0	0	0	0	0	0	0	0	0
217	74	man	164	71	26.4	none	27	Intermediate(10-89%)	yes	yes	no			no	189	111	61	80		2011-10-27	121	80	57	1929	1879	1929		2011-10-27	50.2	1.7	434	64		0	<50	0	0	0	0	0	0	0	0	0	0	0	0	0	0
218	58	woman	146	56	26.27	none	7	Low(<10%)	no	no	no	none	no	no	261	188	47	129		2012-10-05	106	74	74	1129	1159	1159		2012-10-04	1	0	355	63		0	0	0	0	0	0	0	0	0	0	0	0	0	0	0	0
219	60	man	168	71	25.16	none	27	Intermediate(10-89%)	no	no	no			no	265	167	45	265		2012-04-04	134	85	62	1502	1452	1502		2012-04-03	123.5	2.09	493	74		0	<50	<50	0	0	0	0	0	0	0	0	0	0	0	0	0
220	59	woman	159	63	24.92	none	7	Low(<10%)	yes	no	yes	none	no	no	185	100	70	77		2011-02-24	126	86	59	1416	1405	1416		2011-02-23	1	0	1155	53		0	0	0	0	0	0	0	0	0	0	0	0	0	0	0	0
221	39	man	175	74	24.16	none	4	Low(<10%)	no	no	no			no	230	154	47	147		2011-12-20	117	71	60	1237	1152	1237		2011-12-20	1	0	413	59		0	0	0	0	0	0	0	0	0	0	0	0	0	0	0	0
222	54	woman	148	70	31.96	none	7	Low(<10%)	yes	no	yes	none	no	yes	240	159	57	122		2010-01-20	145	83	68	1750	1789	1789		2010-01-20	1	0	956	65		0	0	0	0	0	0	0	0	0	0	0	0	0	0	0	0
223	54	man	171	73	24.96	none	20	Intermediate(10-89%)	yes	no	no	none	no	no	212	141	55	82		2011-10-18	110	70	59	1249	1281	1281		2011-10-17	7.4	0.87	474	60		0	50-70	0	0	0	0	0	0	0	0	0	0	0	0	0	0
224	54	man	166	72	26.13	none	20	Intermediate(10-89%)	no	no	no	none	no	no	196	110	41	224		2010-06-11	129	79	65	1223	1255	1255		2010-06-10	1	0	1059	54		0	0	0	0	0	0	0	0	0	0	0	0	0	0	0	0
226	66	woman	149	56	25.22	atypical	86	Intermediate(10-89%)	yes	yes	yes	none	no	yes	244	42	37	80		2011-08-09	161	83	68	2119	2152	2152		2011-07-29	127.6	2.11	653	67		<50	100	100	0	70-99	70-99	70-99	0	0	70-99	0	100	0	0	0	0
227	57	woman	161	79	30.48	atypical	73	Intermediate(10-89%)	yes	yes	no	none	no	yes	200	93	55	98		2011-08-30	125	77	71	1641	1656	1656		2011-08-12	119.5	2.08	425	65		0	70-99	70-99	0	0	<50	0	<50	50-70	0	0	0	0	0	0	0
228	68	woman	150	55	24.44	none	14	Intermediate(10-89%)	yes	no	yes	none	no	no	167	99	52	74		2011-10-28	154	91	61	2256		2256		2011-10-17	28	1.45	411	68		<50	<50	70-99	0	0	0	0	0	0	0	50-70	0	0	0	0	0
229	66	man	160	60	23.44	none	27	Intermediate(10-89%)	no	no	yes	current	yes	no	234	183	42	89		2009-07-30	113	73	60	1484	1470	1484		2009-07-23	1	0	1256	65		0	50-70	50-70	0	0	0	0	0	<50	0	0	0	0	0	0	0
230	63	woman	155	56	23.31	none	14	Intermediate(10-89%)	yes	no	yes	none	no	no	165	98	64	70		2011-01-04	118	76	66	1416	1338	1416		2010-12-24	291.5	2.46	1014	63		0	100	100	100	0	<50	0	0	0	0	100	0	0	<50	0	0
231	44	man	174	74	24.44	none	13	Intermediate(10-89%)	no	no	no	none	no	no	208	140	46	108		2012-10-12	101	54	56	1147	1228	1228		2012-10-11	1	0	426	66		0	0	0	0	0	0	0	0	0	0	0	0	0	0	0	0
232	56	woman	146	57	26.74	none	7	Low(<10%)	no	no	yes	none	no	no	241	172	47	110		2010-11-05	114	75	64	1280	1266	1280		2010-11-04	1	0	1003	60		0	0	0	0	0	0	0	0	0	0	0	0	0	0	0	0
233	60	woman	154	60	25.3	none	14	Intermediate(10-89%)	yes	no	yes	none	no	no	194	125	59	49		2012-09-21	130	77	65	1431	1457	1457		2012-09-20	1	0	437	77		0	0	0	0	0	0	0	0	0	0	0	0	0	0	0	0
234	50	man	166	83	30.12	atypical	93	High(>=90%)	yes	yes	yes	ex	no	no	152	22	21	107		2011-01-17	120	72	54	1480	1482	1482		2010-12-29	153.4	2.19	1009	61		0	<50	70-99	0	0	50-70	70-99	0	0	0	70-99	0	0	0	0	0
235	51	man	164	83	30.86	none	20	Intermediate(10-89%)	yes	no	yes			no	190					2012-02-07	141	91	60	1223	1244	1244		2012-02-08	30.1	1.48	516	62		0	<50	0	0	0	0	0	<50	<50	0	0	0	0	0	0	0
236	67	woman	164	68	25.28	none	14	Intermediate(10-89%)	yes	no	no	none	no	no	173	103	48	150		2010-03-05	139	69	55	1330	1352	1352		2010-03-18	185.5	2.27	1105	73		0	<50	<50	0	0	0	0	0	0	0	0	0	0	0	0	0
237	69	woman	147	64	29.62	none	14	Intermediate(10-89%)	yes	yes	yes	none	no	no	145	73	42	148		2011-02-23	161	94	59	1714	1779	1779		2011-03-16	1	0	1066	55		0	0	0	0	0	0	0	0	0	0	0	0	0	0	0	0
238	73	man	164	86	31.98	atypical	94	High(>=90%)	yes	no	yes	current	yes	no	129	70	39	71		2010-09-14	211	100	64	1950	2051	2051		2010-09-14	232	2.37	1036	67		0	100	0	0	0	<50	0	50-70	70-99	0	0	0	0	0	0	0
239	72	man	172	62	20.96	none	27	Intermediate(10-89%)	yes	no	yes	ex	no	no	179	115	45	103		2010-09-20	148	75	54	1950	1855	1950		2010-10-07	1160.8	3.06	1303	50		70-99	100	70-99	0	0	100	0	0	100	100	70-99	0	0	0	0	0
240	56	woman	158	78	31.24	none	7	Low(<10%)	no	no	no	none	no	no	195	129	60	65		2009-08-05	116	66	65	1308	1340	1340		2009-08-18	1	0	1248	61		0	0	0	0	0	0	0	0	0	0	0	0	0	0	0	0
241	35	man	175	114	37.22	none	4	Low(<10%)	yes	no	yes	current	yes	no	168	67	42	296		2010-06-25	121	72	59	1191	1165	1191		2010-06-24	1013.5	3.01	0	0		0	0	0	0	0	0	0	0	0	0	0	0	0	0	0	0
242	50	man	168	65	23.03	none	20	Intermediate(10-89%)	no	no	no			no	209	145	49	76		2012-01-27	118	77	85	1181	1219	1219		2012-01-26	1	0	440	80		0	0	0	0	0	0	0	0	0	0	0	0	0	0	0	0
243	69	man	169	81	28.36	none	27	Intermediate(10-89%)	no	no	yes	ex	no	no	141	65	62	70		2012-11-23	142	85	84	1569	1670	1670		2012-11-22	272	2.43	403			0	<50	<50	0	0	0	0	<50	0	50-70	0	0	0	0	0	0
244	44	man	168	73	25.86	none	13	Intermediate(10-89%)	no	no	no			no	255	190	42	114		2010-11-25	118	77	72	1401	1377	1401		2010-11-24	1	0	1068	77		0	0	0	0	0	0	0	0	0	0	0	0	0	0	0	0
245	76	woman	157	68	27.59	atypical	86	Intermediate(10-89%)	yes	no	yes	none	no	no	191	140	47	99		2009-07-23	128	78	55	1624	1655	1655		2009-07-15	1	0	0	74		0	0	<50	0	0	0	0	0	0	0	0	0	0	0	0	0
246	64	man	162	67	25.53	none	27	Intermediate(10-89%)	yes	yes	yes	ex	no	no	149	85	46	92		2012-10-30	116	72	67	1735	1638	1735		2012-10-29	448.2	2.65	283			0	50-70	50-70	<50	70-99	<50	<50	0	0	0	50-70	0	0	0	0	0
247	75	woman	149	54	24.32	atypical	86	Intermediate(10-89%)	yes	yes	yes	none	no	yes	219	154	47	155		2011-01-06	138	77	59	1738	1626	1738		2010-12-27	94.1	1.97	1011	61		0	100	<50	70-99	0	<50	0	100	<50	0	0	0	0	0	0	0
249	61	man	169	65	22.76	none	27	Intermediate(10-89%)	yes	no	no	none	no	yes	172	103	53	79		2011-03-08	123	75	75	1425	1511	1511		2011-03-07	5.7	0.76	1286	53		0	0	0	0	0	0	0	0	0	0	0	0	0	0	0	0
250	60	man	169	79	27.66	none	27	Intermediate(10-89%)	yes	no	yes	ex	no	no	169	101	54	72		2012-10-26	111	66	86	1238	1300	1300		2012-11-02	340.7	2.53	0	76		0	0	0	0	0	<50	0	0	0	0	0	0	0	0	0	0
251	54	man	161	71	27.39	none	20	Intermediate(10-89%)	no	no	no	none	no	no	256	147	57	258		2009-09-28	131	83	80	1278	1238	1278		2009-09-29	1	0	0	64		0	<50	0	0	0	0	0	0	0	0	0	0	0	0	0	0
252	49	man	165	75	27.55	none	13	Intermediate(10-89%)	no	no	no	ex	no	no	210	128	45	187		2011-04-19	131	85	62	1338	1269	1338		2011-04-18	1	0	1164	71		0	0	0	0	0	0	0	0	0	0	0	0	0	0	0	0
253	46	man	170	66	22.84	none	13	Intermediate(10-89%)	no	no	no	ex	no	no	174	109	45	101		2009-10-05	117	82	55	1279	1261	1279		2009-10-05	1	0	0	56		0	0	0	0	0	0	0	0	0	0	0	0	0	0	0	0
254	61	man	168	56	19.84	none	27	Intermediate(10-89%)	no	no	no	ex	no	no	135	89	33	67		2009-11-18	114	69	61	974	995	995		2009-11-17	1	0	1106	71		0	0	0	0	0	0	0	0	0	0	0	0	0	0	0	0
255	58	man	165	64	23.51	none	20	Intermediate(10-89%)	yes	no	no	ex	no	no	168	96	62	51		2009-11-19	114	70	51	1207	1231	1231		2009-11-19	86.5	1.94	1112	57		0	<50	0	0	0	0	0	0	0	0	0	0	0	0	0	0
256	54	man	177	86	27.45	none	20	Intermediate(10-89%)	no	no	no	current	yes	no	195	116	52	136		2009-10-26	127	77	79	1179	1214	1214		2009-10-27	1	0	1267	78		0	0	0	0	0	0	0	0	0	0	0	0	0	0	0	0
257	64	woman	163	82	30.86	atypical	86	Intermediate(10-89%)	yes	no	no	none	no	no	201	109	43	246		2010-02-24	126	82	70	1350	1284	1350		2010-02-24	253.1	2.4	1181	59		0	<50	0	0	0	0	0	0	0	0	100	0	0	0	0	0
258	40	man	179	75	23.41	atypical	87	Intermediate(10-89%)	no	no	no	none	no	no	119	65	43	57		2012-05-16	115	63	56	1059	1059	1059		2012-05-15	1	0	481	69		0	0	0	0	0	0	0	0	0	0	0	0	0	0	0	0
259	58	man	173	73	24.39	none	20	Intermediate(10-89%)	no	no	no	current	yes	no	192	103	56	165		2009-11-17	107	80	87	1422	1422	1422		2009-11-18	1	0	1104	71		0	0	0	0	0	0	0	0	0	0	0	0	0	0	0	0
260	55	woman	163	53	19.95	none	7	Low(<10%)	yes	yes	no	ex	no	no	133	58	42	265		2010-12-13	159	101	89	1764	1671	1764		2010-12-02	40.6	1.61	999	84		0	<50	0	0	0	0	0	0	0	0	0	0	0	0	0	0
261	40	man	173	65	21.72	none	13	Intermediate(10-89%)	no	no	no	current	yes	no	210	150	41	94		2011-09-28	108	65	56	1325	1341	1341		2011-09-27	1	0	423	65		0	0	0	0	0	0	0	0	0	0	<50	0	0	0	0	0
262	63	woman	154	52	21.93	none	14	Intermediate(10-89%)	yes	no	yes	none	no	no	273	181	74	89		2010-01-14	116	77	73	1529	1596	1596		2010-01-15	1	0	0	69		0	0	0	0	0	0	0	0	0	0	0	0	0	0	0	0
263	58	woman	153	55	23.5	atypical	73	Intermediate(10-89%)	no	no	no	none	no	no	161	104	44	67		2010-01-21	127	74	55	1581	1595	1595		2010-01-21	1	0	1066	58		0	0	0	0	0	0	0	0	0	0	0	0	0	0	0	0
264	70	man	157	56	22.72	typical	94	High(>=90%)	yes	no	no			no	171	116	38	84		2010-02-05	167	80	49	1644	1801	1801		2010-02-04	1	0	1158	53		0	0	0	0	0	0	0	0	0	0	0	0	0	0	0	0
265	59	man	181	87	26.56	none	20	Intermediate(10-89%)	yes	no	no	ex	no	no	163	113	34	79		2010-09-08	124	85	59	1308	1355	1355		2010-09-07	1	0	1146	64		0	0	0	0	0	0	0	0	0	0	0	0	0	0	0	0
266	46	man	181	70	21.37	none	13	Intermediate(10-89%)	no	no	no	none	no	no	201	126	34	70		2010-07-05	124	74	74	1329	1340	1340		2010-07-13	1	0	1300	77		0	0	0	0	0	0	0	0	0	0	0	0	0	0	0	0
267	50	woman	165	98	36	atypical	73	Intermediate(10-89%)	no	yes	no	none	no	no	250	182	38	238		2011-05-02	139	95	88	1739	1827	1827		2011-05-03	76.6	1.88	1177	70		0	<50	100	0	0	0	0	0	0	0	100	0	0	0	0	0
268	54	man	171	72	24.62	none	20	Intermediate(10-89%)	no	no	yes	ex	no	no	228	144	71	66		2012-08-08	107	74	63	1399	1345	1399		2012-08-07	1	0	454	63		0	0	0	0	0	0	0	0	0	0	0	0	0	0	0	0
269	49	man	169	68	23.81	none	13	Intermediate(10-89%)	yes	no	no	none	no	no	198	109	79	50		2012-01-04	158	113	75	1484	1419	1484		2012-01-02	1	0	479	69		0	0	0	0	0	0	0	0	0	0	0	0	0	0	0	0
270	61	man	165	69	25.34	atypical	94	High(>=90%)	yes	yes	no	current	yes	no	120	55	47	88		2010-01-20	105	67	83	1237	1242	1242		2010-01-25	1	0	1116	59		0	0	0	0	0	0	0	0	0	0	0	0	0	0	0	0
271	54	woman	158	70	28.04	none	7	Low(<10%)	no	no	no	none	no	no	149	78	38	161		2010-02-18	117	64	80	1186	1202	1202		2010-02-19	1	0	1116	61		0	0	0	0	0	0	0	0	0	0	0	0	0	0	0	0
272	57	man	158	70	28.04	none	20	Intermediate(10-89%)	no	yes	no			no	265	37	32	265		2010-02-16	134	85	67	1486	1766	1766		2010-02-17	155.5	2.19	1027	62		0	<50	0	0	0	<50	0	<50	0	0	0	<50	0	0	<50	0
273	42	man	171	75	25.65	none	13	Intermediate(10-89%)	yes	no	yes			no	211	137	56	89		2010-02-25	135	78	78	1351	1289	1351		2010-02-26	1	0	1355	60		0	0	<50	0	0	<50	0	0	0	0	0	0	0	0	0	0
274	57	man	164	61	22.68	none	20	Intermediate(10-89%)	no	no	yes	current	yes	no	193	116	34	216		2010-03-19	117	80	79	1261	1224	1261		2010-03-18	27.4	1.44	1002	64		0	<50	<50	0	0	0	0	<50	0	0	0	0	0	0	0	0
275	63	man	164	60	22.31		27	Intermediate(10-89%)	no						181	116	44	106		2010-03-04	146	87	89	1751	1822	1822		2010-03-03	1	0	1175	65		0	0	0	0	0	0	0	0	0	0	0	0	0	0	0	0
276	70	woman	140	44	22.45	none	14	Intermediate(10-89%)	yes	no	yes	none	no	yes	173	69	49	276		2011-11-02	101	57	58	1308	1260	1308		2011-11-01	63.8	1.8	361	72		0	0	<50	0	0	0	0	0	<50	0	<50	0	0	0	0	0
277	72	man	159	48	18.99	none	27	Intermediate(10-89%)	yes	yes	no	current	yes	no	192	70	81	83		2010-03-03	130	76	72	1945	2008	2008		2010-03-16	38.8	1.59	1103	79		0	0	0	0	0	0	0	0	0	70-99	0	0	0	0	0	0
278	57	woman	157	58	23.53	none	7	Low(<10%)	no	no	yes	none	no	no	314	237	58	93		2010-04-23	131	73	53	1270	1235	1270		2010-04-22	1	0	1103	73		0	0	<50	0	0	0	0	0	0	0	0	0	0	0	0	0
279	47	man	172	97	32.79	atypical	87	Intermediate(10-89%)	no	no	no	none	no	no	159	65	31	316		2012-09-18	109	68	54	1278	1233	1278		2012-09-17	237.9	2.38	476	60		<50	<50	<50	0	0	0	<50	<50	0	0	0	0	0	0	0	0
280	58	woman	166	70	25.4	none	7	Low(<10%)	yes	no	no	none	no	no	219	135	71	66		2010-04-29	155	93	58	1624	1552	1624		2010-04-30	64	1.81	1116	71		<50	100	0	0	0	<50	0	0	<50	0	0	0	0	0	0	0
281	66	man	167	60	21.51	atypical	94	High(>=90%)	no	no	no	current	yes	no	139	64	47	121		2010-04-26	141	81	61	1656	1692	1692		2010-04-07	85	1.93	1105	59		0	0	100	<50	0	0	0	<50	0	0	0	0	0	0	0	0
282	75	woman	157	58	23.53	none	14	Intermediate(10-89%)	no	no	no	none	no	no	180	89	66	74		2011-06-20	148	81	58	1738	1818	1818		2011-07-01	2024.8	3.31	332	57		<50	0	<50	0	100	<50	<50	<50	<50	0	0	0	0	0	0	0
283	55	man	172	76	25.69	none	20	Intermediate(10-89%)	yes	no	yes	none	no	no	200	93	36	354		2010-04-13	146	87	69	1547	1510	1547		2010-04-13	1	0	1021	57		0	0	0	0	0	0	0	0	0	0	0	0	0	0	0	0
284	69	woman	139	45	23.29	atypical	86	Intermediate(10-89%)	yes	no	yes	none	no	no	260	182	45	155		2010-04-26	130	70	60	1568	1722	1722		2010-04-20	9.8	0.99	1098	60		0	0	0	0	0	0	0	0	0	0	0	0	0	0	0	0
285	63	man	170	79	27.34	none	27	Intermediate(10-89%)	yes	no	no	current	yes	no	119	59	26	171		2010-05-07	141	86	71	1404	1524	1524		2010-05-06	80.3	1.9	1209	79		0	0	0	0	0	<50	0	0	<50	0	0	0	0	0	0	0
286	50	man	174	71	23.45	none	20	Intermediate(10-89%)	no	no	yes	current	yes	no	194	139	34	105		2010-05-12	120	79	52	1330	1232	1330		2010-05-11	1	0	1169	53		0	0	0	0	0	0	0	0	0	0	0	0	0	0	0	0
287	79	woman	146	46	21.58	atypical	86	Intermediate(10-89%)	yes	no	no	none	no	no	195	111	33	324		2011-09-06	116	68	79	2204	2035	2204		2011-08-18	5	0.7	471	89		<50	0	0	0	0	<50	0	0	0	0	100	0	0	0	0	0
288	63	man	167	73	26.18	none	27	Intermediate(10-89%)	no	no	no	current	yes	no	172	91	38	215		2010-05-14	121	64	62	1605	1516	1605		2010-05-13	71.4	1.85	1130	74		0	<50	<50	<50	0	0	0	0	0	0	0	0	0	0	0	0
289	61	man	174	98	32.37	atypical	94	High(>=90%)	yes	yes	no	current	yes	no	237	167	40	167		2010-04-28	133	83	65	1417	1359	1417		2010-05-12	11.4	1.06	1163	56		0	<50	0	0	0	0	0	0	0	0	0	0	0	<50	0	0
290	76	man	173	63	21.05	atypical	94	High(>=90%)	yes	yes	yes	ex	no	no	143	87	35	69		2010-06-09	148	78	80	1636	1461	1636		2010-06-03	259.7	2.41	1295	63		70-99	70-99	70-99	0	100	0	0	<50	70-99	0	<50	0	0	0	0	0
291	57	man	165	78	28.65	none	20	Intermediate(10-89%)	no	no	no	none	no	no	227	167	36	120		2010-06-22	137	91	60	1462	1440	1462		2010-06-21	1	0	1162	64		0	0	0	0	0	0	0	0	0	0	0	0	0	0	0	0
292	57	woman	155	75	31.22	none	7	Low(<10%)	no	no	no	none	no	no	213	143	50	101		2010-06-22	130	82	60	1421	1479	1479		2010-06-21	1	0	1142	66		0	0	0	0	0	0	0	0	0	0	0	0	0	0	0	0
293	30	man	176	75	24.21	none	4	Low(<10%)	no	no	no	none	no	no	192	134	44	68		2010-06-11	132	73	71	1185	1245	1245		2010-06-10	1	0	1040	85		0	0	0	0	0	0	0	0	0	0	0	0	0	0	0	0
294	62	man	164	62	23.05	atypical	94	High(>=90%)	yes	no	yes	current	yes	no	164	92	56	80		2010-08-26	118	78	61	1362	1444	1444		2010-08-25	1	0	1159	62		0	0	0	0	0	0	0	0	0	0	0	0	0	0	0	0
295	59	woman	148	55	25.11	atypical	73	Intermediate(10-89%)	no	no	no	none	no	no	250	178	47	161		2010-06-10	128	83	75	1502	1425	1502		2010-06-22	1	0	1009	66		0	0	0	0	0	0	0	0	0	0	0	0	0	0	0	0
296	55	man	172	88	29.75	atypical	93	High(>=90%)	no	no	yes	current	yes	no	196	128	36	162		2011-09-21	118	73	59	1176	1146	1176		2011-09-02	67.7	1.83	432	55		0	100	<50	0	0	0	0	<50	<50	0	<50	0	0	0	0	0
297	61	man	172	63	21.3	none	27	Intermediate(10-89%)	no	no	no			no	170	93	51	128		2010-08-02	121	74	55	1262	1298	1298		2010-08-03	1	0	988	82		0	0	0	0	0	0	0	0	0	0	0	0	0	0	0	0
298	52	woman	148	57	26.02	none	7	Low(<10%)	no	no	yes	none	no	no	221	145	57	95		2010-08-02	105	67	67	1168	1139	1168		2010-08-03	1	0	911	77		0	0	0	0	0	0	0	0	0	0	0	0	0	0	0	0
299	57	man	159	60	23.73	none	20	Intermediate(10-89%)	no	no	no	none	no	no	231	162	52	123		2010-06-23	129	82	51	1572	1595	1595		2010-07-05	1	0	1264	56		0	<50	<50	0	0	0	0	0	0	0	70-99	0	0	0	0	0
300	67	man	165	72	26.45	atypical	94	High(>=90%)	yes	yes	no	ex	no	no	166	108	40	85		2010-11-08	136	80	71	1902	1943	1943		2010-11-05	14.4	1.16	1135	85		0	0	0	0	0	0	0	0	0	0	0	0	0	0	0	100
301	40	man	174	75	24.77	atypical	87	Intermediate(10-89%)	no	no	yes	none	no	no	207	125	45	215		2010-11-04	134	76	76	1311	1248	1311		2010-11-23	1	0	1256	58		0	0	0	0	0	0	0	0	0	0	0	0	0	0	0	0
302	63	man	169	73	25.56	none	27	Intermediate(10-89%)	no	yes	yes	ex	no	no	175	89	46	201		2010-08-11	125	78	79	1251	1249	1251		2010-08-12	147.6	2.17	1136	63		0	100	0	<50	0	0	0	0	<50	0	0	0	0	0	0	0
303	58	woman	154	59	24.88	none	7	Low(<10%)	no	yes	no	none	no	no	205	137	37	153		2010-08-12	128	77	72	1578	1578	1578		2010-08-13	38.3	1.58	884	82		0	<50	0	0	0	0	0	0	0	0	0	70-99	0	0	0	0
304	47	man	173	73	24.39	none	13	Intermediate(10-89%)	no	no	yes	current	yes	no	216	154	48	71		2010-09-16	127	68	52	1296	1266	1296		2010-09-15	1	0	1221	57		0	0	0	0	0	0	0	0	0	0	0	0	0	0	0	0
305	58	man	172	70	23.66	none	20	Intermediate(10-89%)	no	no	no	none	no	no	145	85	46	70		2010-07-22	127	74	62	1351	1462	1462		2010-07-22	1	0	1285	73		0	0	0	0	0	0	0	0	0	0	0	0	0	0	0	0
306	73	woman	154	80	33.73	none	14	Intermediate(10-89%)	no	no	yes	current	yes	no	225	168	41	78		2010-08-17	141	78	52	1417	1443	1443		2010-08-16	286.5	2.46	1014	80		0	0	100	0	0	<50	0	0	70-99	0	70-99	0	0	0	0	0
307	63	woman	151	50	21.93	none	14	Intermediate(10-89%)	yes	yes	yes	none	no	no	252	184	41	144		2010-08-26	118	60	63	1282	1373	1373		2010-08-10	241.6	2.38	918	65		0	100	0	0	0	0	0	<50	0	100	0	0	0	0	0	0
308	57	man	166	86	31.21	none	20	Intermediate(10-89%)	yes	no	yes	none	no	no	207	119	28	300		2010-08-13	132	76	70	1524	1413	1524		2010-08-05	58.4	1.77	952	63		0	0	0	0	0	<50	0	0	<50	0	0	0	0	0	0	0
309	60	woman	159	81	32.04	none	14	Intermediate(10-89%)	no	no	yes	ex	no	yes	243	165	63	74		2010-09-09	154	94	70	1810	1932	1932		2010-09-08	1	0	1011	71		0	0	0	0	0	0	0	0	0	0	0	0	0	0	0	0
310	62	man	178	74	23.36	atypical	94	High(>=90%)	no	yes	yes	ex	no	no	114	53	46	60		2010-09-28	99	67	61	1132	1181	1181		2010-09-01	1	0	1057	64		0	<50	<50	0	0	0	0	0	0	0	0	0	0	0	0	0
311	46	man	175	71	23.18	none	13	Intermediate(10-89%)	no	no	no			no	176	119	41	79		2010-09-09	108	75	54	1260	1319	1319		2010-09-08	1	0	1432	60		0	0	0	0	0	0	0	0	0	0	0	0	0	0	0	0
312	54	woman	156	52	21.37	none	7	Low(<10%)	yes	no	no	none	no	no	205	119	75	56		2010-10-19	139	82	63	1635	1670	1670		2010-10-18	1	0	1034	58		0	0	0	0	0	0	0	0	0	0	0	0	0	0	0	0
313	47	man	164	55	20.45	none	13	Intermediate(10-89%)	no	no	no			no	174	87	39	240		2010-10-19	133	76	57	1337	1307	1337		2010-10-20	1	0	1144	65		0	0	0	0	0	0	0	0	0	0	0	0	0	0	0	0
314	57	woman	150	47	20.89	none	7	Low(<10%)	no	no	no	none	no	no	262	171	53	192		2010-10-25	107	60	71	1183	1221	1221		2010-10-25	1	0	925	47		0	0	0	0	0	0	0	0	0	0	0	0	0	0	0	0
315	60	man	170	76	26.3	atypical	94	High(>=90%)	no	no	yes	ex	no	no	135	91	39	181		2010-09-13	106	65	44	1288	1310	1310		2010-09-10	500	2.7	1038	51		0	<50	<50	0	0	<50	<50	<50	<50	<50	0	0	0	0	0	0
316	57	man	169	72	25.21	none	20	Intermediate(10-89%)	yes	no	yes	ex	no	no	191	135	41	77		2010-10-08	114	73	55	1363	1340	1363		2010-10-07	6.2	0.79	1149	48		0	0	0	0	0	0	0	0	0	0	0	0	0	0	0	0
317	54	woman	143	52	25.43	none	7	Low(<10%)	no	no	yes	none	no	no	239	160	53	132		2010-10-08	111	56	65	1248	1252	1252		2010-10-07	1	0	996	66		0	0	0	0	0	0	0	0	0	0	0	0	0	0	0	0
318	71	man	160	69	26.95	none	27	Intermediate(10-89%)	yes	no	yes	ex	no	no	131	64	57	50		2010-11-09	95	64	55	1346	1389	1389		2010-11-08	163.6	2.21	1001	76		0	0	0	<50	0	0	0	0	<50	0	0	0	0	0	0	0
319	40	man	175	69	22.53	none	13	Intermediate(10-89%)	no	no	no			no	230	145	53	159		2011-01-21	117	76	61	1152	1235	1235		2011-01-20	5.6	0.75	1045	63		0	<50	<50	0	0	0	0	0	<50	0	0	0	0	0	0	0
320	54	man	163	72	27.1	none	20	Intermediate(10-89%)	yes	yes	yes	ex	no	no	232	162	35	173		2010-10-29	136	80	69	1223	1186	1223		2010-10-28	139	2.14	965	78		0	0	70-99	0	70-99	<50	<50	0	0	100	100	0	0	0	0	0
321	53	woman	159	71	28.08	none	7	Low(<10%)	yes	no	no	none	no	no	194	104	74	79		2010-10-21	129	73	65	1409	1460	1460		2010-10-20	1	0	1025	71		0	0	0	0	0	0	0	0	0	0	0	0	0	0	0	0
322	65	man	169	72	25.21	atypical	94	High(>=90%)	no	yes	no			no	177	126	39	51		2010-10-21	138	82	60	1494	1603	1603		2010-10-21	102.6	2.01	1104	67		<50	<50	0	0	<50	0	0	0	0	100	0	0	0	0	0	0
323	65	woman	144	53	25.56	none	14	Intermediate(10-89%)	no	no	no	none	no	no	181	116	35	151		2011-03-03	91	55	82	1213	1175	1213		2011-03-02	1	0	993	73		0	0	0	0	0	0	0	0	0	0	0	0	0	0	0	0
324	48	man	175	67	21.88	none	13	Intermediate(10-89%)	no	no	yes	current	yes	no	220	160	37	116		2010-10-28	132	82	66	1470	1403	1470		2010-10-27	60.2	1.78	1280	66		0	0	<50	0	0	0	0	0	<50	0	0	0	0	0	0	0
325	54	woman	160	57	22.27	atypical	73	Intermediate(10-89%)	yes	no	no	none	no	no	236	142	70	56		2010-10-18	125	84	53	1339	1285	1339		2010-10-29	1	0	1251	51		0	0	0	0	0	0	0	0	0	0	0	0	0	0	0	0
326	60	man	167	59	21.16	none	27	Intermediate(10-89%)	yes	no	no	ex	no	no	164	88	66	51		2010-11-10	130	80	68	1461	1419	1461		2010-11-09	143.4	2.16	1003	72		0	<50	0	0	0	<50	0	0	0	0	<50	0	0	0	0	0
327	50	man	160	60	23.44	none	20	Intermediate(10-89%)	no	no	no	current	yes	no	204	120	61	116		2010-11-11	140	86	50	1437	1413	1437		2010-11-10	1	0	1100	59		0	0	0	0	0	0	0	0	0	0	0	0	0	0	0	0
328	50	woman	156	69	28.35	none	7	Low(<10%)	no	no	no	none	no	no	253	176	61	82		2011-01-27	130	90	81	1236	1204	1236		2011-01-26	1	0	871	75		0	0	0	0	0	0	0	0	0	0	0	0	0	0	0	0
329	68	man	167	71	25.46	none	27	Intermediate(10-89%)	yes	no	no	current	yes	no	119	64	40	80		2011-02-10	136	85	79	1921	1965	1965		2011-03-09	274	2.44	1281	50		70-99	100	0	0	0	<50	0	0	<50	0	70-99	0	0	0	0	0
330	60	man	168	83	29.41	atypical	94	High(>=90%)	no	no	yes	current	yes	no	241	170	39	185		2010-11-19	124	84	72	1278	1308	1308		2010-11-19	5.6	0.75	1009	78		0	0	<50	0	0	0	0	0	0	0	0	0	0	<50	0	0
331	58	man	171	79	27.02	none	20	Intermediate(10-89%)	yes	yes	yes			no	191	125	41	127		2011-11-11	108	62	67	1221	1283	1283		2011-11-10	185.2	2.27	414	70		<50	0	0	0	0	0	0	0	<50	0	0	0	0	0	0	0
332	56	man	166	61	22.14	none	20	Intermediate(10-89%)	no	no	no	none	no	yes	214	118	82	72		2010-12-10	107	65	63	1285	1226	1285		2010-12-09	20	1.3	1149	86		0	0	0	0	0	0	0	0	0	0	0	0	0	0	0	0
333	52	woman	158	64	25.64	none	7	Low(<10%)	yes	no	no	none	no	no	169	113	49	35		2010-12-10	132	88	91	1358	1387	1387		2010-12-09	1	0	1161	84		0	0	0	0	0	0	0	0	0	0	0	0	0	0	0	0
334	55	woman	150	50	22.22	none	7	Low(<10%)	no	no	yes	none	no	no	250	188	49	66		2011-01-14	94	65	82	1206	1251	1251		2011-01-13	1	0	1007	72		0	0	0	0	0	0	0	0	0	0	0	0	0	0	0	0
335	55	man	174	90	29.73	none	20	Intermediate(10-89%)	yes	no	yes	current	yes	no	114	29	26	297		2010-11-12	111	69	65	1228	1194	1228		2010-11-11	1	0	1005	68		0	0	0	0	0	0	0	0	0	0	0	0	0	0	0	0
336	58	man	163	77	28.98	none	20	Intermediate(10-89%)	no	yes	no	ex	no	no	199	140	41	88		2010-12-24	131	80	82	1182	1185	1185		2010-12-23	1	0	996	71		0	0	0	0	0	0	0	0	0	0	0	0	0	0	0	0
337	54	woman	164	60	22.31	none	7	Low(<10%)	no	no	no	none	no	no	168	94	60	68		2010-12-24	93	62	56	1044	1032	1044		2010-12-23	1	0	1317	62		0	0	0	0	0	0	0	0	0	0	0	0	0	0	0	0
338	49	man	165	66	24.24	atypical	87	Intermediate(10-89%)	no	no	no	ex	no	no	120	64	42	75		2011-01-11	130	87	60	1636	1629	1636		2010-12-13	144.9	2.16	864	68		0	0	<50	70-99	0	0	0	0	70-99	<50	70-99	0	0	0	0	0
339	55	man	169	65	22.76	none	20	Intermediate(10-89%)	no	no	yes	current	yes	no	255	175	54	128		2010-12-31	99	63	69	1208	1277	1277		2010-12-30	1	0	1003	75		0	0	0	0	0	0	0	0	0	0	0	0	0	0	0	0
340	65	woman	150	52	23.11	none	14	Intermediate(10-89%)	no	no	no	none	no	no	209	139	56	69		2011-01-04	121	70	61	1371	1360	1371		2011-01-03	1	0	995	64		0	0	0	0	0	0	0	0	0	0	0	0	0	0	0	0
341	51	man	171	69	23.6	none	20	Intermediate(10-89%)	no	no	no			no	209	125	68	82		2011-01-21	117	64	54	1212	1226	1226		2011-01-20	1	0	1145	69		0	0	0	0	0	0	0	0	0	0	0	0	0	0	0	0
342	53	man	169	106	37.11	none	20	Intermediate(10-89%)	yes	no	yes	ex	no	no	200	120	70	79		2011-01-14	134	85	85	1390	1348	1390		2011-01-24	260.5	2.42	1224	65		<50	70-99	0	0	0	70-99	0	0	0	0	100	0	0	0	0	0
343	69	man	170	70	24.22	atypical	94	High(>=90%)	no	no	no	none	no	no	153	96	42	131		2011-01-13	153	86	54	1601	1696	1696		2011-01-20	512.3	2.71	1179	62		0	<50	70-99	70-99	0	0	100	0	100	0	0	0	0	<50	0	0
344	38	man	176	96	30.99	none	4	Low(<10%)	no	yes	no	current	yes	no	210	129	60	127		2011-01-19		0						2011-02-11	1	0	1034	63		0	<50	0	0	0	0	0	0	0	0	0	0	0	0	0	0
345	47	man	169	61	21.36	none	13	Intermediate(10-89%)	yes	yes	yes	none	no	no	212	160	40	117		2011-02-07	123	65	82	1566	1586	1586		2011-01-25	131.2	2.12	1180	56		0	70-99	100	0	0	0	0	0	0	<50	0	100	0	0	0	0
346	63	man	163	62	23.34	none	27	Intermediate(10-89%)	no	no	yes	current	yes	no	197	136	33	193		2011-02-08	138	76	81	1807	1993	1993		2011-03-02	42.8	1.63	1175	77		70-99	70-99	0	0	0	0	0	0	0	0	0	0	0	0	0	0
347	52	woman	149	54	24.32	none	7	Low(<10%)	no	no	no	none	no	no	190	89	78	117		2011-03-17	106	65	71	1242	1276	1276		2011-03-16	1	0	1251	56		0	0	0	0	0	0	0	0	0	0	0	0	0	0	0	0
348	67	man	161	71	27.39	none	27	Intermediate(10-89%)	yes	no	no			no	181	125	40	126		2011-03-11	139	94	67	1573	1616	1616		2011-03-16	135.5	2.13	1026	58		0	70-99	70-99	0	0	0	0	0	<50	0	0	0	0	0	<50	0
349	54	man	165	58	21.3	none	20	Intermediate(10-89%)	no	no	yes			no	181	108	57	79		2011-05-17	137	85	67	1203	1194	1203		2011-05-16	1	0	1193	59		0	0	0	0	0	0	0	0	0	0	0	0	0	0	0	0
350	46	woman	170	73	25.26	none	3	Low(<10%)	no	no	no	none	no	no	191	117	59	73		2012-03-13	118	79	69	1175	1213	1213		2012-03-12	1	0	489	62		0	0	0	0	0	0	0	0	0	0	0	0	0	0	0	0
351	59	man	163	67	25.22	none	20	Intermediate(10-89%)	no	no	yes	current	yes	no	184	129	40	77		2011-04-15	124	83	74	1357	1328	1357		2011-04-14	62.4	1.8	1143	55		0	0	<50	70-99	0	0	0	0	0	<50	100	0	0	0	0	0
352	64	man	161	53	20.45	none	27	Intermediate(10-89%)	yes	no	yes			no	216	145	52	95		2011-04-19	128	80	69	1764	1686	1764		2011-04-18	1.5	0.18	1167	71		<50	70-99	0	0	0	0	0	0	0	0	0	0	0	0	0	0
353	66	man	175	69	22.53	none	27	Intermediate(10-89%)	yes	yes	no	none	no	no	161	113	35	67		2011-04-29	147	86	74	1451	1476	1476		2011-04-28	59.5	1.77	1316	77		0	<50	0	0	0	0	<50	<50	<50	0	0	0	0	0	0	0
354	72	man	165	57	20.94	atypical	94	High(>=90%)	yes	no	no	current	yes	no	273	207	29	235		2011-04-11	158	85	63	1849	1862	1862		2011-04-04	1.4	0.15	1159	68		<50	70-99	0	0	0	<50	0	0	0	0	0	0	0	0	0	0
355	59	man	174	73	24.11	none	20	Intermediate(10-89%)	yes	yes	yes	current	yes	no	130	76	24	133		2011-08-18	154	88	57	1797	1713	1797		2011-07-26	929.1	2.97	642	57		70-99	100	100	100	0	<50	<50	<50	100	0	<50	100	0	100	0	0
356	57	woman	157	71	28.8	none	7	Low(<10%)	yes	no	yes	none	no	no	236	168	38	150		2011-05-27	138	81	66	1443	1408	1443		2011-05-26	1	0	1171	52		0	0	0	0	0	0	0	0	0	0	0	0	0	0	0	0
357	65	man	173	81	27.06	none	27	Intermediate(10-89%)	no	no	no	ex	no	no	111	33	51	179		2011-06-20	133	82	73	1567	1596	1596		2011-07-14	1	0	665	65		0	0	0	<50	0	0	0	0	0	0	<50	0	0	0	0	0
358	50	man	170	69	23.88	none	20	Intermediate(10-89%)	yes	no	no			no	215	131	56	139		2011-04-28	119	79	63	1441	1470	1470		2011-04-27	16.2	1.21	1260	47		0	<50	0	0	0	0	<50	0	0	0	0	0	0	0	0	0
359	66	woman	149	61	27.48	atypical	86	Intermediate(10-89%)	yes	no	yes	none	no	no	195	126	41	173		2011-11-01	138	84	73	2078	2053	2078		2011-11-04	20.8	1.32	404	67		0	0	0	0	0	0	0	0	0	0	0	0	0	0	0	0
360	48	man	170	80	27.68	none	13	Intermediate(10-89%)	no	no	no	current	yes	no	246	172	44	149		2012-07-17	114	73	69	1327	1269	1327		2012-07-16	1	0	409	68		0	0	0	0	0	0	0	0	0	0	0	0	0	0	0	0
361	55	man	175			none	20	Intermediate(10-89%)	no	no	no	ex	no	no	187	122	54	55		2011-05-26	97	67	62	1268	1237	1268		2011-05-25	1	0	1250			0	0	0	0	0	0	0	0	0	0	0	0	0	0	0	0
362	51	man	176	79	25.5	none	20	Intermediate(10-89%)	yes	no	yes	ex	no	no	227	150	41	179		2012-07-18	145	91	66	1548	1459	1548		2012-06-26	33.3	1.52	542	57		70-99	0	<50	0	<50	<50	0	0	<50	70-99	0	0	0	0	0	<50
363	60	woman	163	67	25.22	none	14	Intermediate(10-89%)	no	no	no	none	no	no	244	182	44	114		2011-05-04	117	69	59	1229	1304	1304		2011-05-13	1.6	0.2	1220	63		0	0	0	0	0	0	0	0	0	0	0	0	0	0	0	0
364	62	man	167	74	26.53	none	27	Intermediate(10-89%)	yes	no	yes	none	no	no	166	94	41	153		2011-07-07	107	76	74	1128	1175	1175		2011-07-06	43.3	1.64	709	65		0	0	0	0	0	0	0	0	<50	0	0	0	0	0	0	0
365	65	man	164	86	31.98	none	27	Intermediate(10-89%)	yes	yes	no	ex	no	no	220	135	51	432		2012-08-30	125	67	55	1612	1638	1638		2012-08-27	1	0	604	75		0	70-99	70-99	70-99	0	<50	0	0	<50	0	0	0	0	0	0	0
366	50	man	176	77	24.86	none	20	Intermediate(10-89%)	no	no	no	current	yes	no	184	120	50	70		2011-11-25	140	77	56	1396	1431	1431		2011-11-24	1	0	457	60		0	0	0	0	0	0	0	0	0	0	0	0	0	0	0	0
367	53	man	160	52	20.31	none	20	Intermediate(10-89%)	yes	no	no	current	yes	no	226	154	45	101		2011-10-20	117	77	63	1046	1411	1411		2011-10-18	16.8	1.23	439	80		0	<50	0	0	0	0	0	0	<50	100	0	0	0	0	70-99	0
368	72	woman	149	64	28.83	none	14	Intermediate(10-89%)	no	yes	no	none	no	no	164	106	36	231		2012-10-19	117	67	76	1656	1602	1656		2012-10-26	28.2	1.45	478	62		<50	<50	0	0	0	0	0	0	0	0	0	0	0	0	0	0
369	50	man	172	80	27.04	none	20	Intermediate(10-89%)	yes	no	yes	ex	no	no	210	132	39	194		2011-08-02	140	99	81	1496	1485	1496		2011-08-01	92.2	1.96	738	60		0	<50	0	0	0	0	0	0	0	0	<50	0	0	0	0	0
370	74	man	170	77	26.64	atypical	94	High(>=90%)	yes	no	no	ex	no	no	155	92	44	134		2011-06-03	134	84	70	1983	1907	1983		2011-06-08	1	0	608	61		0	0	0	0	0	0	0	0	0	0	0	0	0	0	0	0
371	56	woman	149	59	26.58	none	7	Low(<10%)	no	no	no	none	no	no	143	83	42	90		2011-07-15	116	70	78	1473	1538	1538		2011-07-14	1	0	641	76		0	0	0	0	0	0	0	0	0	0	0	0	0	0	0	0
372	55	man	169	64	22.41	none	20	Intermediate(10-89%)	no	yes	yes	current	yes	no	182	126	43	73		2011-06-20	125	71	38	1205	1215	1215		2011-06-23	1	0	617	40		0	0	0	0	0	0	0	0	0	0	0	0	0	0	0	0
373	60	woman	155	57	23.73	atypical	86	Intermediate(10-89%)	yes	no	yes	none	no	no	106	118	30	75		2011-06-29	125	70	55	1334	1440	1440		2011-06-27	1	0	728	65		0	<50	0	0	0	0	0	0	0	0	100	0	0	0	0	0
374	43	woman	164	53	19.71	none	3	Low(<10%)	no	no	no	none	no	no	158	93	51	71		2011-11-25	106	62	74	994	1078	1078		2011-11-24	1	0		65		0	0	0	0	0	0	0	0	0	0	0	0	0	0	0	0
375	56	woman	160	60	23.44	none	7	Low(<10%)	no	no	no	none	no	no	227	152	58	83		2011-07-06	128	90	87	1359	1373	1373		2011-07-05	1	0	722	59		0	0	0	0	0	0	0	0	0	0	0	0	0	0	0	0
376	57	man	177	73	23.3	none	20	Intermediate(10-89%)	no	yes	yes	none	no	no	196	129	48	94		2011-07-06	154	92	86	1636	1629	1636		2011-07-05	1581.6	3.2	651	81		0	70-99	70-99	<50	0	70-99	0	70-99	0	<50	70-99	0	0	0	0	0
377	56	man	174	83	27.41	none	20	Intermediate(10-89%)	yes	no	yes			no	219	111	37	357		2012-10-17	118	78	80	1323	1290	1323		2012-10-16	825.6	2.92	485	61		<50	<50	0	<50	0	0	<50	0	0	0	0	0	0	0	0	0
378	49	woman	153	68	29.05	none	3	Low(<10%)	no	no	no	none	no	no	232	160	50	112		2011-08-31	125	76	69	1222	1205	1222		2011-08-30	1	0	477	56		70-99	0	0	0	0	0	0	0	<50	0	0	0	0	0	0	0
379	54	man	171	55	18.81	none	20	Intermediate(10-89%)	yes	no	yes			no	170	92	60	91		2011-08-18	118	77	72	1417	1348	1417		2011-08-17	1203.5	3.08	488	71		<50	100	100	100	0	<50	0	<50	<50	<50	<50	0	0	<50	0	0
380	39	man	180	91	28.09	none	4	Low(<10%)	yes	no	no	none	no	no	196	140	43	64		2011-09-06	112	73	59	1199	1230	1230		2011-09-05	1	0	406	68		0	0	0	0	0	0	0	0	0	0	0	0	0	0	0	0
381	43	man	184	83	24.52	atypical	87	Intermediate(10-89%)	no	no	yes	current	yes	no	192	119	37	203		2011-08-30	107	63	53	1301	1245	1301		2011-08-12	660.3	2.82	487	57		0	<50	<50	<50	0	<50	<50	0	<50	<50	70-99	0	0	0	0	0
382	54	woman	155	64	26.64	none	7	Low(<10%)	no	no	no	none	no	no	223	164	42	87		2011-08-26	106	60	68	1128	1140	1140		2011-08-25	1	0	409	52		0	0	0	0	0	0	0	0	0	0	0	0	0	0	0	0
383	38	man	172	51	17.24	none	4	Low(<10%)	no	no	no	current	yes	no	122	65	42	73		2012-08-22	111	69	64	1272	1282	1282		2012-08-21	1	0	536	62		0	0	0	0	0	0	0	0	0	0	0	0	0	0	0	0
384	51	woman	151	47	20.61	none	7	Low(<10%)	no	no	no	none	no	no	155	84	39	160		2011-10-13	101	54	68	1181	1293	1293		2011-10-12	1	0	432	65		0	0	0	0	0	0	0	0	0	0	0	0	0	0	0	0
385	53	man	161	65	25.08	none	20	Intermediate(10-89%)	no	no	no	ex	no	no	235	162	62	55		2011-10-13	119	75	78	1455	1458	1458		2011-10-12	1	0	409	66		0	0	0	0	0	0	0	0	0	0	0	0	0	0	0	0
386	82	woman	148	56	25.57	typical	86	Intermediate(10-89%)	yes	no	no	none	no	no	192	155	52	159		2011-08-26	118	66	70	1854	1912	1912		2011-08-26	29	1.46	439	74		0	<50	0	0	0	<50	0	0	0	0	0	0	0	0	0	0
387	73	man	173	64	21.38	none	27	Intermediate(10-89%)	yes	no	no	none	no	no	169	96	64	47		2011-09-30	123	74	52	1426	1368	1426		2011-09-29	12.2	1.09	437	58		<50	<50	0	0	0	0	0	0	0	0	<50	0	0	0	0	0
388	60	man	171	75	25.65	atypical	94	High(>=90%)	no	no	no			no	207	142	40	169		2011-09-05	116	77	60	1339	1272	1339		2011-09-06	12	1.08	458	57		0	<50	0	0	0	<50	0	0	0	0	0	0	0	0	0	0
389	39	man	173	71	23.72	typical	76	Intermediate(10-89%)	no	no	no	none	no	no	206	129	70	35		2011-10-07	98	53	66	965	999	999		2011-10-06	1	0	427	77		0	0	0	0	0	0	0	0	0	0	0	0	0	0	0	0
390	49	woman	150	60	26.67	none	3	Low(<10%)	yes	no	yes	none	no	no	197	137	54	83		2011-09-09	132	81	51	1577	1598	1598		2011-09-27	1	0	359	63		0	0	0	0	0	0	0	0	0	0	0	0	0	0	0	0
391	59	man	172	63	21.3	atypical	93	High(>=90%)	yes	no	yes	none	no	no	205	146	42	116		2011-09-15	182	113	76	2740	2609	2740		2011-09-21	14.5	1.16	424	60		<50	<50	0	0	<50	70-99	0	0	0	0	0	0	0	0	0	0
392	53	man	173	77	25.73	none	20	Intermediate(10-89%)	no	no	no			no	224	161	50	67		2011-10-19	134	84	57	1257	1257	1257		2011-10-18	11	1.04	427	78		0	<50	0	0	0	0	0	<50	<50	0	0	0	0	0	0	0
393	72	woman	148	51	23.28	typical	86	Intermediate(10-89%)	yes	no	yes	none	no	no	237	165	45	134		2011-10-05	114	69	61	1519	1521	1521		2011-10-04	23.2	1.37	487	61		0	0	70-99	<50	0	0	0	<50	0	<50	0	0	0	0	0	0
394	40	man	171	58	19.84	none	13	Intermediate(10-89%)	no	no	no	current	yes	no	150	91	42	58		2011-09-22	106	60	71	1363	1329	1363		2011-10-12	1	0	471	48		0	0	0	0	0	0	0	0	0	0	0	0	0	0	0	0
395	55	man	182	78	23.55	non-cardiac	65	Intermediate(10-89%)	yes	yes	no	current	yes	no	196	115	50	388		2011-10-07	124	83	71	1214	1277	1277		2011-09-15	1	0	760	72		<50	100	0	0	0	0	0	0	<50	0	0	0	0	0	0	0
396	46	man	165	57	20.94	atypical	87	Intermediate(10-89%)	no	no	no	current	yes	no	122	67	45	52		2011-11-02	123	80	68	1299	1312	1312		2011-10-06	1	0	423	55		0	0	<50	0	0	0	0	0	0	0	0	0	0	0	0	0
397	58	man	172	70	23.66	none	20	Intermediate(10-89%)	yes	no	no	none	no	no	219	132	49	355		2011-09-20	158	101	81	1904	1920	1920		2011-09-21	1	0	427	58		0	0	0	0	0	0	0	0	0	0	0	0	0	0	0	0
398	68	man	168	69	24.45	atypical	94	High(>=90%)	yes	no	yes	ex	no	no	102	31	41	149		2011-10-07	147	86	68	1970	2017	2017		2011-09-27	1107.4	3.04	373	71		70-99	70-99	0	0	0	70-99	0	<50	0	0	0	0	0	70-99	0	0
399	39	man	162	72	27.43	none	4	Low(<10%)	yes	no	no	current	yes	no	216	146	36	169		2011-10-20	131	84	72	1234	1249	1249		2011-10-19	1	0	422	65		0	0	0	0	0	0	0	0	0	0	0	0	0	0	0	0
400	40	man	174	68	22.46	none	13	Intermediate(10-89%)	no	no	no	none	no	no	232	168	57	46		2011-11-04	106	57	79	987	1012	1012		2011-11-03	1	0	467	66		0	0	0	0	0	0	0	0	0	0	0	0	0	0	0	0
401	56	man	170	78	26.99	none	20	Intermediate(10-89%)	yes	no	yes	none	no	no						2011-11-07	152	97	65	1526	1565	1565		2011-10-17	289.8	2.46	373	58		<50	<50	100	0	<50	<50	0	70-99	70-99	70-99	0	0	0	0	0	0
402	52	man	162	74	28.2	none	20	Intermediate(10-89%)	yes	no	no	current	yes	no	194	118	53	116		2011-11-15	112	62	64	1292	1369	1369		2011-11-14	1	0	422	55		0	0	0	0	0	0	0	0	0	0	0	0	0	0	0	0
403	56	woman	150	56	24.89	atypical	73	Intermediate(10-89%)	yes	no	no	none	no	no	166	101	39	163		2011-10-12	116	72	75	1281	1246	1281		2011-10-19	1	0	416	61		0	0	0	0	0	0	0	0	0	0	0	0	0	0	0	0
404	61	man	173	73	24.39	none	27	Intermediate(10-89%)	yes	no	no	none	no	no	192	115	50	135		2011-12-06	118	74	60	1247	1249	1249		2011-12-05	1	0	441	64		0	0	0	0	0	0	0	0	0	0	0	0	0	0	0	0
405	57	woman	159	62	24.52	none	7	Low(<10%)	no	no	no	none	no	no	173	103	61	44		2011-12-21	106	64	60	1056	1062	1062		2011-12-20	1	0	451	85		0	0	0	0	0	0	0	0	0	0	0	0	0	0	0	0
406	68	man	159	58	22.94	none	27	Intermediate(10-89%)	yes	no	no	none	no	no	168	107	49	62		2011-11-10	141	91	56	1416	1507	1507		2011-11-09	1	0	420	62		0	0	0	0	0	0	0	0	0	0	0	0	0	0	0	0
407	67	woman	152	69	29.86	none	14	Intermediate(10-89%)	no	no	no	none	no	no	165	107	42	81		2011-11-10	126	73	63	1437	1408	1437		2011-11-09	1	0	393	63		0	0	0	0	0	0	0	0	0	0	0	0	0	0	0	0
408	73	man	171	52	17.78	none	27	Intermediate(10-89%)	no	no	no			no	167	107	46	71		2011-12-07	106	59	52	1251	1331	1331		2011-12-06	1	0	531	56		0	0	<50	0	0	0	<50	0	0	0	0	0	0	0	0	0
409	68	woman	152	55	23.81	none	14	Intermediate(10-89%)	no	no	no	none	no	no	176	104	63	46		2011-12-07	98	59	62	1107	1160	1160		2011-12-06	69.4	1.84	420	62		0	<50	0	<50	0	0	0	0	0	0	0	0	0	0	0	0
410	71	man	173	65	21.72	none	27	Intermediate(10-89%)	yes	no	yes	current	yes	yes	192	123	45	121		2011-12-14	117	73	66	1381	1446	1446		2011-12-13	644.5	2.81	482	70		<50	100	0	0	<50	<50	<50	<50	<50	<50	<50	0	0	<50	0	0
411	59	man	174	60	19.82	atypical	93	High(>=90%)	no	no	yes	current	yes	no	208	143	48	87		2012-02-08	106	70	71	1223	1342	1342		2012-02-07	1276.7	3.11	428	63		<50	<50	<50	0	<50	70-99	70-99	70-99	<50	0	<50	0	0	<50	0	0
412	75	woman	146	45	21.11	none	14	Intermediate(10-89%)	yes	no	yes	none	no	no	131	79	71	48		2011-12-05	121	70	65	1554	1702	1702		2011-11-16	21.6	1.33	422	80		0	<50	<50	<50	0	0	0	0	0	0	0	0	0	0	0	0
413	66	man	162	64	24.39	none	27	Intermediate(10-89%)	no	no	no	none	no	no	203	139	45	97		2011-12-16	113	77	63	1384	1420	1420		2011-12-15	1	0	421	69		0	0	0	0	0	0	0	<50	0	0	0	0	0	0	0	0
414	61	woman	163	60	22.58	none	14	Intermediate(10-89%)	no	no	no	none	no	no	225	154	60	53		2012-01-04	113	70	68	1322	1354	1354		2012-01-03	1	0	421	72		0	0	0	0	0	0	0	0	0	0	0	0	0	0	0	0
415	42	man	178	89	28.09	none	13	Intermediate(10-89%)	no	no	no			no	203	145	32	130		2012-07-10	121	77	73	1285	1252	1285		2012-07-09	1	0	568	62		0	0	0	0	0	0	0	0	0	0	0	0	0	0	0	0
416	56	man	181	75	22.89	none	20	Intermediate(10-89%)	no	no	no			no	234	156	56	112		2011-12-30	117	78	56	1242	1198	1242		2011-12-29	1	0	482	55		0	0	0	0	0	0	0	0	0	0	0	0	0	0	0	0
417	49	man	173	75	25.06	none	13	Intermediate(10-89%)	no	no	no	current	yes	no	258	174	69	77		2011-12-15	113	77	64	1252	1204	1252		2011-12-14	1	0	447	52		0	0	0	0	0	0	0	0	0	0	0	0	0	0	0	0
418	44	woman	160	64	25	none	3	Low(<10%)	yes	no	no	current	yes	no	203	110	69	122		2012-01-12	130	81	74	1278	1205	1278		2012-01-11	1	0	413	72		0	0	0	0	0	0	0	0	0	0	0	0	0	0	0	0
419	28	man	180	86	26.54	atypical	34	Intermediate(10-89%)	no	no	no	current	yes	no	183	104	41	163		2011-12-12	131	71	62	1426	1435	1435		2011-12-09	1	0	473	61		0	0	0	0	0	0	0	0	0	0	0	0	0	0	0	0
420	49	man	179	80	24.97	none	13	Intermediate(10-89%)	no	no	no	none	no	no	229	175	38	79		2012-01-06	118	75	56	1304	1337	1337		2012-01-05	1	0	422	68		0	0	0	0	0	0	0	0	0	0	0	0	0	0	0	0
421	57	woman	157	63	25.56	none	7	Low(<10%)	no	no	no	none	no	no	230	137	53	94		2011-12-28	107	67	76	1104	1096	1104		2011-12-30	1	0	423	59		0	0	0	0	0	0	0	0	0	0	0	0	0	0	0	0
422	54	man	166	59	21.41	none	20	Intermediate(10-89%)	no	no	no	current	yes	no	230	174	42	71		2012-01-06	127	71	56	1444	1520	1520		2012-01-05	56.3	1.75	487	57		0	70-99	<50	0	0	0	<50	0	70-99	70-99	100	70-99	0	0	0	0
423	60	man	173	73	24.39	none	27	Intermediate(10-89%)	yes	no	yes	none	no	no	151	87	50	69		2012-01-19	115	72	66	1159	1154	1159		2012-01-18	317.2	2.5	431	60		<50	<50	<50	0	0	70-99	0	0	0	0	70-99	0	0	0	0	0
424	41	man	174	67	22.13	none	13	Intermediate(10-89%)	no	no	no			no	189	126	53	52		2012-02-02	127	73	63	1203	1208	1208		2012-02-01	1	0	449	76		0	0	0	0	0	0	0	0	0	0	0	0	0	0	0	0
425	56	man	169	65	22.76	none	20	Intermediate(10-89%)	yes	yes	yes	current	yes	no	108	43	50	105		2012-01-31	141	85	57	1603	1529	1603		2012-01-11	181.1	2.26	424	55		0	100	100	0	0	0	100	100	<50	0	0	0	0	0	0	0
426	56	woman	162	75	28.58	none	7	Low(<10%)	no	yes	no	current	yes	no	149	85	38	132		2012-02-28	128	74	60	1493	1486	1493		2012-02-27	4.7	0.67	488	68		0	0	0	0	0	0	0	0	0	0	0	0	0	<50	0	0
427	55	man	186	99	28.62	atypical	93	High(>=90%)	yes	no	yes	none	no	no	201	145	42	94		2012-02-22	108	63	51	1264	1315	1315		2012-02-07	1	0	829	91		0	70-99	0	0	0	0	0	0	0	0	0	0	0	0	0	0
428	60	woman	162	65	24.77	none	14	Intermediate(10-89%)	yes	no	no	none	no	no	178	82	46	250		2012-02-21	116	68	70	1700	1690	1700		2012-02-20	95.5	1.98	423	65		0	<50	<50	0	0	0	<50	0	0	0	0	0	0	0	0	0
429	55	man	170	65	22.49	none	20	Intermediate(10-89%)	yes	no	no			no	166	102	58	30		2012-04-06	124	71	58	1412	1469	1469		2012-04-05	1	0	427	60		0	0	0	0	0	0	0	0	0	0	0	0	0	0	0	0
430	53	woman	153	49	20.93	none	7	Low(<10%)	no	no	yes	none	no	no	136	71	50	75		2012-04-06	116	61	64	1293	1283	1293		2012-04-05	1	0	479	66		0	0	0	0	0	0	0	0	0	0	0	0	0	0	0	0
431	60	woman	151	63	27.63	none	14	Intermediate(10-89%)	no	no	no	none	no	no	281	209	42	148		2012-02-22	129	80	68	1414	1466	1466		2012-02-21	18.7	1.27	400	76		0	0	0	0	0	<50	<50	0	0	0	0	0	0	0	0	0
432	54	man	172	66	22.31	none	20	Intermediate(10-89%)	yes	no	no	ex	no	no	172	99	54	97		2012-02-22	108	64	61	1284	1269	1284		2012-02-21	171	2.23	474	59		0	<50	<50	0	0	<50	0	0	<50	70-99	70-99	0	0	0	0	0
433	53	woman	153	49	20.93	none	7	Low(<10%)	no	no	no	none	no	no	169	92	68	44		2012-02-22	116	69	57	1131	1169	1169		2012-02-21	1	0	362	64		0	0	0	0	0	0	0	0	0	0	0	0	0	0	0	0
434	67	man	168	65	23.03	none	27	Intermediate(10-89%)	yes	no	yes	none	no	no	106	56	31	93		2012-03-08	105	70	74	1231	1402	1402		2012-03-07	34.4	1.54	482	61		0	<50	0	<50	0	0	0	0	0	0	0	0	0	0	0	0
435	58	man	172	91	30.76	none	20	Intermediate(10-89%)	yes	no	yes			no	155	91	52	60		2012-03-13	140	89	53	1390	1374	1390		2012-03-12	255.1	2.41	476	52		0	<50	<50	0	0	<50	0	<50	0	0	<50	0	0	<50	0	0
436	64	man	157	61	24.75	none	27	Intermediate(10-89%)	no	no	no			no	203	141	39	117		2012-03-09	125	80	63	1579	1584	1584		2012-03-08	16.3	1.21	472	56		0	<50	<50	0	0	0	0	0	0	0	0	0	0	0	0	0
437	63	woman	159	63	24.92	atypical	86	Intermediate(10-89%)	yes	yes	no	none	no	no	195	135	37	134		2012-03-22	145	88	64	1962	1923	1962		2012-03-20	1	0	666	89		0	<50	0	0	0	0	0	0	0	0	0	0	0	0	0	0
438	55	man	172	77	26.03	none	20	Intermediate(10-89%)	no	no	no	current	yes	no	273	185	53	177		2012-06-12	104	68	69	1221	1180	1221		2012-06-11	1	0	921	67		0	0	0	0	0	0	0	0	0	0	0	0	0	0	0	0
439	58	man	178	65	20.52	none	20	Intermediate(10-89%)	no	no	no	none	no	no	218	153	48	83		2012-04-23	111	69	59	1228	1275	1275		2012-04-23	1	0	546	69		0	0	<50	0	0	<50	<50	0	0	0	0	0	70-99	0	0	0
440	61	man	171	87	29.75	none	27	Intermediate(10-89%)	no	no	no	ex	no	no	171	111	37	116		2012-04-25	106	67	75	1033	1036	1036		2012-04-24	1	0	527	61		0	0	0	0	0	0	0	0	0	0	0	0	0	0	0	0
441	53	man	168	85	30.12	atypical	93	High(>=90%)	yes	no	no	current	yes	no	176	118	31	135		2012-05-11	111	69	55	1278	1250	1278		2012-05-10	553.2	2.74	119	46		0	0	<50	0	0	0	0	0	0	0	0	0	0	0	0	0
442	58	man	177	72	22.98	none	20	Intermediate(10-89%)	yes	no	yes	none	no	no	270	201	42	133		2012-05-15	133	93	72	1478	1417	1478		2012-05-14	449.1	2.65	500	52		0	70-99	0	<50	0	<50	<50	100	70-99	70-99	<50	0	0	<50	0	100
443	61	man	166	60	21.77	none	27	Intermediate(10-89%)	yes	no	no	current	yes	no	175	107	51	85		2012-06-01	105	64	75	1215	1197	1215		2012-05-31	32.7	1.51	476	65		0	<50	0	0	0	0	0	0	0	0	0	0	0	0	0	0
444	33	man	191	70	19.19	none	4	Low(<10%)	no	no	no	current	yes	no	171	79	66	132		2012-07-31	113	62	81	1055	1133	1133		2012-07-30	1	0	487	55		0	0	0	0	0	0	0	0	0	0	0	0	0	0	0	0
445	64	man	164	62	23.05	none	27	Intermediate(10-89%)	no	no	no	ex	no	no	178	108	61	47		2012-06-28	111	71	66	1273	1352	1352		2012-06-27	1	0	428	52		0	0	0	0	0	0	0	0	0	0	0	0	0	0	0	0
446	52	man	173	70	23.39	none	20	Intermediate(10-89%)	yes	no	no	none	no	no	122	110	34	70		2012-06-04	112	75	98	1394	1229	1394		2012-06-01	1	0	575	60		0	0	100	0	0	0	0	0	0	0	0	0	0	0	100	0
447	78	woman	153	76	32.47	none	14	Intermediate(10-89%)	yes	no	yes	none	no	no	181	112	50	95		2012-07-25	142	80	61	1797	1772	1797		2012-07-24	1.4	0.15	419	64		0	0	<50	0	0	0	0	0	0	0	0	0	0	0	0	0
448	59	woman	156	65	26.71	none	7	Low(<10%)	no	no	no	none	no	no	244	168	57	95		2012-07-04	118	72	70	1350	1319	1350		2012-07-03	1	0	450	57		0	0	0	0	0	0	0	0	0	0	0	0	0	0	0	0
449	56	woman	151	56	24.56	none	7	Low(<10%)	no	no	no	none	no	no	253	188	51	72		2012-06-28	115	68	73	1319	1311	1319		2012-06-27	1	0	413	69		0	0	0	0	0	0	0	0	0	0	0	0	0	0	0	0
450	57	man	158	63	25.24	none	20	Intermediate(10-89%)	yes	no	no	ex	no	no	208	142	56	52		2012-06-28	105	71	57	1281	1239	1281		2012-06-27	1	0	417	53		0	0	0	0	0	0	0	0	0	0	0	0	0	0	0	0
451	39	man	164	60	22.31	none	4	Low(<10%)	no	no	no	none	no	no	194	119	51	122		2012-07-26	106	60	79	1043	1010	1043		2012-07-25	1	0	441	70		0	0	0	0	0	0	0	0	0	0	0	0	0	0	0	0
452	44	woman	152	56	24.24	none	3	Low(<10%)	no	no	no	none	no	no	227	149	54	119		2012-07-24	95	54	73	1177	1183	1183		2012-07-23	1	0	395	61		0	0	0	0	0	0	0	0	0	0	0	0	0	0	0	0
453	66	man	173	71	23.72	none	27	Intermediate(10-89%)	yes	no	no			no	188	131	36	105		2012-07-05	98	51	75	1146	1192	1192		2012-07-04	341.4	2.53	511	71		0	<50	0	0	0	0	0	0	0	0	0	0	0	0	0	0
454	54	man	169	66	23.11	none	20	Intermediate(10-89%)	yes	no	no			no	172	109	47	79		2012-07-17	131	89	84	1518	1509	1518		2012-07-16	1	0	411	65		0	0	0	0	0	0	0	0	0	0	0	0	0	0	0	0
455	60	man	178	73	23.04	none	27	Intermediate(10-89%)	no	no	no			no	218	142	48	139		2012-07-19	110	76	76	1543	1442	1543		2012-07-18	1	0	427	58		0	0	0	0	0	0	0	0	0	0	0	0	0	0	0	0
456	56	woman	161	57	21.99	none	7	Low(<10%)	no	no	no	none	no	no	251	171	66	70		2012-07-19	105	68	71	1212	1258	1258		2012-07-18	1	0	415	59		0	0	0	0	0	0	0	0	0	0	0	0	0	0	0	0
457	60	woman	159	55	21.76	none	14	Intermediate(10-89%)	no	no	no	none	no	no	119	67	38	70		2012-07-25	109	68	84	1279	1304	1304		2012-07-24	347.1	2.54	452	81		0	0	70-99	70-99	0	0	0	0	0	0	0	0	0	0	0	0
458	70	man	165	67	24.61	none	27	Intermediate(10-89%)	yes	no	no	none	no	yes	165	111	41	67		2012-07-27	119	67	61	1408	1457	1457		2012-07-26	26.7	1.43	415	61		0	70-99	<50	70-99	0	0	0	0	0	0	70-99	0	0	0	0	0
459	60	woman	151	56	24.56	none	14	Intermediate(10-89%)	no	no	yes	none	no	no	232	166	47	94		2012-08-09	99	66	66	1225	1201	1225		2012-08-08	1	0	417	62		0	0	0	0	0	0	0	0	0	0	0	0	0	0	0	0
460	60	man	166	72	26.13	none	27	Intermediate(10-89%)	no	no	yes	ex	no	yes	141	87	34	100		2012-08-09	111	75	61	1312	1336	1336		2012-08-08	699	2.84	451	61		0	70-99	70-99	0	70-99	70-99	70-99	0	<50	<50	0	0	0	0	0	0
461	57	man	179	80	24.97	none	20	Intermediate(10-89%)	no	no	no	current	yes	no	192	78	36	392		2012-09-05	116	78	76	1269	1255	1269		2012-09-04	1	0	563	58		0	0	0	0	0	0	0	0	0	0	0	0	0	0	0	0
462	55	man	166	75	27.22	none	20	Intermediate(10-89%)	yes	no	no	none	no	no	227	155	46	131		2012-08-21	136	85	57	1667	1676	1676		2012-08-20	265.7	2.42	456	60		0	<50	0	0	0	<50	<50	0	<50	0	0	0	0	0	0	0
463	56	man	171	76	25.99	none	20	Intermediate(10-89%)	no	no	no			no	196	136	43	85		2012-08-14	172	96	61	1565	1598	1598		2012-08-13	599.9	2.78	514	52		0	<50	<50	0	0	0	<50	<50	0	0	0	0	0	0	0	0
464	69	man	138	51	26.78	none	27	Intermediate(10-89%)	yes	no	no			no	186	129	46	56		2012-08-22	127	86	64	1463	1503	1503		2012-08-21	1	0	407	82		0	0	0	0	0	0	0	0	0	0	0	0	0	0	0	0
465	47	man	161	69	26.62	none	13	Intermediate(10-89%)	no	no	no	current	yes	no	178	122	29	136		2012-08-29	122	80	60	1223	1239	1239		2012-08-28	1	0	506	61		0	0	0	0	0	0	0	0	0	0	0	0	0	0	0	0
466	55	woman	161	63	24.3	atypical	73	Intermediate(10-89%)	no	no	yes	none	no	no	259	173	73	64		2012-11-13	125	71	66	1566	1561	1566		2012-11-12	41.6	1.62	345			0	<50	<50	0	0	0	0	0	0	0	<50	0	0	0	0	0
467	59	man	168	73	25.86	none	20	Intermediate(10-89%)	yes	no	no			no	247	162	49	181		2012-10-05	121	79	62	1208	1171	1208		2012-10-04	1	0	416	57		0	0	<50	0	0	0	0	0	0	0	0	0	0	0	0	0
468	51	man	173	75	25.06	none	20	Intermediate(10-89%)	no	no	no	current	yes	no	151	76	50	123		2012-09-28	119	78	84	1204	1178	1204		2012-09-27	13.5	1.13	500	56		0	<50	0	0	0	0	0	0	0	0	0	0	0	0	0	0
469	56	woman	151	59	25.88	none	7	Low(<10%)	no	no	yes	none	no	no	233	143	49	206		2012-09-26	133	79	61	1513	1495	1513		2012-09-25	7.9	0.9	451	51		0	0	<50	0	0	0	0	0	0	0	0	0	0	0	0	0
470	66	woman	151	73	32.02	none	14	Intermediate(10-89%)	yes	no	no	none	no	no	183	113	38	160		2012-10-24	120	77	52	1392	1340	1392		2012-10-23	1	0	540	67		0	0	0	0	0	0	0	0	0	0	0	0	0	0	0	0
471	73	woman	145	47	22.35	atypical	86	Intermediate(10-89%)	no	no	no	none	no	no	128	101	62	104		2012-11-06	137	83	67	2001	1704	2001		2012-10-29	213.5	2.33	492	66		<50	100	100	<50	0	0	0	<50	<50	0	<50	0	0	0	0	0
472	44	woman	154	64	26.99	none	3	Low(<10%)	yes	no	no	none	no	no	179	119	40	138		2012-10-05	113	66	82	1406	1322	1406		2012-10-12	1	0	419	61		0	100	0	0	0	0	0	0	0	0	100	0	0	0	0	0
473	56	man	157	59	23.94	none	20	Intermediate(10-89%)	no	no	no			no	241	170	49	109		2012-10-25	105	65	54	1253	1231	1253		2012-10-24	1	0	413	62		0	0	0	0	0	0	0	0	0	0	0	0	0	0	0	0
474	53	woman	158	61	24.44	none	7	Low(<10%)	no	no	no	none	no	no	299	234	53	59		2012-10-25	134	78	64	1392	1363	1392		2012-10-24	1	0	409	59		0	0	<50	0	0	0	0	0	0	0	0	0	0	0	0	0
475	47	man	163	76	28.6	none	13	Intermediate(10-89%)	no	no	no	current	yes	no	183	118	46	94		2012-11-06	124	84	59	1313	1328	1328		2012-11-05	452.1	2.66	0	70		0	0	0	0	0	0	0	0	0	0	0	0	0	0	0	0
[truncated: 50 more columns]
